# Supplementary material for: An automated and parallelised DIY-dosing unit for individual and complex feeding profiles: Construction, validation and applications
Source: PLoS One. 2019 Jun 19;14(6):e0217268. doi: 10.1371/journal.pone.0217268 (PMC6583958; doi:10.1371/journal.pone.0217268)
Supplement: S6 File — (ZIP) [file pone.0217268.s008.zip]

Archive with 7 entries (7 files):
- exponential_feed.m
- protein_purification.m
- set_rotation.m
- set_rotationA.m
- set_rotationB.m
- set_rotationC.m
- set_rotationD.m
