# Supplementary material for: An automated and parallelised DIY-dosing unit for individual and complex feeding profiles: Construction, validation and applications
Source: PLoS One. 2019 Jun 19;14(6):e0217268. doi: 10.1371/journal.pone.0217268 (PMC6583958; doi:10.1371/journal.pone.0217268)
Supplement: S6 File — (ZIP) [file pone.0217268.s008.zip › exponential_feed.m]

clear all, close all;
%%% connect EV3 with Matlab via USB, Wifi or Bluetooth%%%
myev3 = legoev3('USB');
mymotor = motor(myev3,'A'); % connection ports A,B,C or D
 
%%% PARAMETERS MUST BE ADJUSTED %%%
mue = 0.5;             % 1/h, set growth rate
t_end = 10;            % min process time
mymotor.Speed = 5;      % initial motorspeed
 
%start values
resetRotation(mymotor)  % set rotation counter to zero
tic                     %start counter
tt = toc;
rotation = 0;
i = 1;   

% plot
m_rot = zeros(floor(t_end*1.1),1);
plot(0:100:6000, set_rotation(0:100:6000,mue)); 
figure
axis([0 (t_end+1)*60 0 set_rotation((t_end+1)*60, mue) ]);
xlim([0 (t_end+1)*60]);
ylim([0 set_rotation((t_end+1)*60,mue)]);
hold on
plot(gca,0, 0, 'ro', 0, 0, 'bs');
hold on
 
% process loop
while(tt < t_end*60)
    m_rot(i) = mymotor.Speed;
    i = i+1;
    start(mymotor);%Start
    pause(27);
    stop(mymotor);
    pause(3);
    rotation = readRotation(mymotor);    
    tt = toc;
    plot(gca,tt, rotation, 'ro', tt, set_rotation(tt,mue), 'bs');
    hold on
%%% adjust motor-speed %%%    
    if(rotation > set_rotation(tt,mue))
        if(mymotor.Speed <= 5) 
             mymotor.Speed = 0;
        else mymotor.Speed = mymotor.Speed-1;
        end
    else mymotor.Speed = mymotor.Speed+1;
        if(mymotor.Speed >= 90)
           mymotor.Speed = 90;
        end
    end 
end
stop(mymotor);

 
     
