# Supplementary material for: An automated and parallelised DIY-dosing unit for individual and complex feeding profiles: Construction, validation and applications
Source: PLoS One. 2019 Jun 19;14(6):e0217268. doi: 10.1371/journal.pone.0217268 (PMC6583958; doi:10.1371/journal.pone.0217268)
Supplement: S6 File — (ZIP) [file pone.0217268.s008.zip › protein_purification.m]

clear all, close all;
%%% connect EV3 with Matlab via USB, Wifi or Bluetooth%%%
myev3 = legoev3('USB');

load=5; % seconds for loading sample
wash=5; %seconds for wash sample
elute=15; %seconds elute by gradient buffer A to B
total_elute=5; %seconds elute with 100% buffer B

t0=0;
t1=load;
t2=load+wash;
t3=load+wash+elute;
t4=load+wash+elute+total_elute;

tic;                %start counter
%% LOAD %%
mymotorA = motor(myev3,'A'); % connection ports A,B,C or D 
start(mymotorA);         % start motor
resetRotation(mymotorA); % set rotation counter to zero
mymotorA.Speed = 2;      % set initial motor speed
%%% PARAMETER MUST BE ADJUSTED %%%
tt=toc;             %read out actual time point 
i=0;
while i<t1
i=toc;
%%%compare slopes rotation_actual and rotation_set%%%
  tt=toc;
  rotation_act_1 = readRotation(mymotorA);
  rotation_set_1=set_rotationA(tt);
  pause(0.001);
  tt=toc;
  rotation_act_2 = readRotation(mymotorA)
  rotation_set_2=set_rotationA(tt);
  rot_set=rotation_set_2-rotation_set_1;
  rot_act=rotation_act_2-rotation_act_1; 
%%% adjust motor-speed %%%    
    if (rot_set<rot_act);
        if mymotorA.Speed>2;
        mymotorA.Speed = mymotorA.Speed-1;
        else mymotorA.Speed=2;
        end
    else
        if (rot_set==rot_act);
            mymotorA.Speed = mymotorA.Speed;
        else mymotorA.Speed = mymotorA.Speed+2;
        end 
    end
plot(tt, rotation_act_2,'bs');
xlabel('time, s');
ylabel('rotation, #');
hold on;
q=mymotorA.Speed;
end
stop(mymotorA);
resetRotation(mymotorA); % set rotation counter to zero

%% WASH %%
mymotorB = motor(myev3,'B'); % connection ports A,B,C or D 
start(mymotorB);         % start motor
resetRotation(mymotorB); % set rotation counter to zero
mymotorB.Speed = q;      % set initial motor speed
%%% PARAMETER MUST BE ADJUSTED %%%
tt=toc;             %read out actual time point 
j=toc;
while t2>j; 
    j=toc;
%%%compare slopes rotation_actual and rotation_set%%%
  tt=toc;
  rotation_act_1 = readRotation(mymotorB);
  rotation_set_1=set_rotationB(tt);
  pause(0.001);
  tt=toc;
  rotation_act_2 = readRotation(mymotorB);
  rotation_set_2=set_rotationB(tt);
  rot_set=rotation_set_2-rotation_set_1;
  rot_act=rotation_act_2-rotation_act_1; 
%%% adjust motor-speed %%%    
    if (rot_set<rot_act);
        if mymotorB.Speed>2;
        mymotorB.Speed = mymotorB.Speed-1;
        else mymotorB.Speed=2;
        end
    else
        if (rot_set==rot_act);
            mymotorB.Speed = mymotorB.Speed;
        else mymotorB.Speed = mymotorB.Speed+2;
        end 
    end
plot(tt, rotation_act_2,'rs');
xlabel('time, s');
ylabel('rotation, #');
hold on
q=mymotorB.Speed;
end
stop(mymotorB);
resetRotation(mymotorB); % set rotation counter to zero
time=toc;

%%WAIT%%
a = input('Are pumps reloaded (y/n)? ','s')
if strcmpi(a,'y');
tic
%% Elute %%
mymotorC = motor(myev3,'C'); % connection ports A,B,C or D 
mymotorD = motor(myev3,'D'); % connection ports A,B,C or D
start(mymotorC);         % start motor
start(mymotorD);         % start motor
resetRotation(mymotorC); % set rotation counter to zero
resetRotation(mymotorD); % set rotation counter to zero
mymotorC.Speed = q;      % set initial motor speed
mymotorD.Speed = 0;      % set initial motor speed
%%% PARAMETER MUST BE ADJUSTED %%%
k=toc+time;
while t3>k; 
    k=toc+time;
%%%compare slopes rotation_actual and rotation_set%%%
  tt=toc+time;
  [y,z]=set_rotationC(tt);
  rotation_act_1C = readRotation(mymotorC);
  rotation_act_1D = readRotation(mymotorD);
  rotation_set_1C=y;
  rotation_set_1D=z;
  pause(0.001);
  tt=toc+time;
  [y,z]=set_rotationC(tt);
  rotation_act_2C = readRotation(mymotorC);
  rotation_act_2D = readRotation(mymotorD);
  rotation_set_2C=y;
  rotation_set_2D=z;
  rot_setC=rotation_set_2C-rotation_set_1C;
  rot_actC=rotation_act_2C-rotation_act_1C; 
  rot_setD=rotation_set_2D-rotation_set_1D;
  rot_actD=rotation_act_2D-rotation_act_1D;
%%% adjust motor-speed C%%%    
    if (rot_setC<rot_actC);
        if mymotorC.Speed>2;
        mymotorC.Speed = mymotorC.Speed-1;
        else mymotorC.Speed=2;
        end
    else
        if (rot_setC==rot_actC);
            mymotorC.Speed = mymotorC.Speed;
        else mymotorC.Speed = mymotorC.Speed+2;
        end 
    end
%%% adjust motor-speed D%%%    
    if (rot_setD<rot_actD);
        if mymotorD.Speed>2;
        mymotorD.Speed = mymotorD.Speed-1;
        else mymotorD.Speed=1;
        end
    else
        if (rot_setD==rot_actD);
            mymotorD.Speed = mymotorD.Speed;
        else mymotorD.Speed = mymotorD.Speed+2;
        end 
    end
    q=mymotorD.Speed;
plot(tt, rotation_act_2C,'gs')
plot(tt, rotation_act_2D,'cs')
xlabel('time, s');
ylabel('rotation, #');
hold on;
end
stop(mymotorC);
resetRotation(mymotorC);
resetRotation(mymotorD);% set rotation counter to zero

%% TOTAL ELUTE
mymotorD.Speed = q;      % set initial motor speed
%%% PARAMETER MUST BE ADJUSTED %%%
l=toc+time;             %read out actual time point 
while l<t4
l=toc+time;
%%%compare slopes rotation_actual and rotation_set%%%
  tt=toc+time;
  rotation_act_1 = readRotation(mymotorD);
  rotation_set_1=set_rotationD(tt);
  pause(0.001);
  tt=toc+time;
  rotation_act_2 = readRotation(mymotorD);
  rotation_set_2=set_rotationD(tt);
  rot_set=rotation_set_2-rotation_set_1;
  rot_act=rotation_act_2-rotation_act_1; 
%%% adjust motor-speed %%%    
    if (rot_set<rot_act);
        if mymotorD.Speed>2;
        mymotorD.Speed = mymotorD.Speed-1;
        else mymotorD.Speed=2;
        end
    else
        if (rot_set==rot_act);
            mymotorD.Speed = mymotorD.Speed;
        else mymotorD.Speed = mymotorD.Speed+2;
        end 
    end
plot(tt, rotation_act_2,'bs')
xlabel('time, s');
ylabel('rotation, #');
hold on
end
stop(mymotorD);
resetRotation(mymotorD); % set rotation counter to zero
end
