# Supplementary material for: An automated and parallelised DIY-dosing unit for individual and complex feeding profiles: Construction, validation and applications
Source: PLoS One. 2019 Jun 19;14(6):e0217268. doi: 10.1371/journal.pone.0217268 (PMC6583958; doi:10.1371/journal.pone.0217268)
Supplement: S6 File — (ZIP) [file pone.0217268.s008.zip › set_rotation.m]

function y = set_rotation(tt,mue)

mue = 0.5;  % 1/h, set growth rate
cs0 = 18;    % mg/ml, substrate concentration
cx0 = 0.04;  % mg/ml, starting cell concentration
lv = 8;      % mm/ml, length per volumen for syringe     
rs = 90;     % degree/mm rotation in degrees per length
gdf = 576;   % -, gear down factor (slow down)          
VR= 50;      % ml, starting volume    
Yxs = 0.35;  % g(x)/g(s), cell yield

y = (cx0*VR/(Yxs*cs0))*(exp(mue*(tt./3600))-1)*lv*rs*gdf; % grad (tt in s)
end
     
