# Supplementary material for: An automated and parallelised DIY-dosing unit for individual and complex feeding profiles: Construction, validation and applications
Source: PLoS One. 2019 Jun 19;14(6):e0217268. doi: 10.1371/journal.pone.0217268 (PMC6583958; doi:10.1371/journal.pone.0217268)
Supplement: S6 File — (ZIP) [file pone.0217268.s008.zip › set_rotationA.m]

function y = set_rotationA(tt)

%%% PARAMETER MUST BE ADJUSTED %%%
load=5; % seconds for loading sample
wash=5; %seconds for wash sample
elute=15; %seconds elute by gradient buffer A to B
total_elute=5; %seconds elute with 100% buffer B

Vset=1/60; 		% mL/min flow rate
lv = 5;      	% mm/mL, length per volumen for syringe     
rs = 154;     	% degree/mm rotation in degrees per length
gdf = 24;        % -, gear down factor (slow down) 
 
t0=0;
t1=load
t2=load+wash
t3=load+wash+elute
t4=load+wash+elute+total_elute

Vt = Vset*tt-Vset*t0;% integrated V dosed between t0&t1
y = Vt*lv*rs*gdf % �, degrees of rotation 

plot(tt, y,'bo')
xlabel('time, s');
ylabel('rotation, #');
legend('rotation set')
hold on
end
