# Supplementary material for: An automated and parallelised DIY-dosing unit for individual and complex feeding profiles: Construction, validation and applications
Source: PLoS One. 2019 Jun 19;14(6):e0217268. doi: 10.1371/journal.pone.0217268 (PMC6583958; doi:10.1371/journal.pone.0217268)
Supplement: S8 File — (ZIP) [file pone.0217268.s010.zip]

Archive with 5 entries (5 files):
- batch vs fedbatch.xlsx
- Calibration_motor.xlsx
- GFP_purification_histag.xlsx
- Pputida_encapsulated.xlsx
- shaking flask.xlsx
