# Supplementary material for: An automated and parallelised DIY-dosing unit for individual and complex feeding profiles: Construction, validation and applications
Source: PLoS One. 2019 Jun 19;14(6):e0217268. doi: 10.1371/journal.pone.0217268 (PMC6583958; doi:10.1371/journal.pone.0217268)
Supplement: S8 File — (ZIP) [file pone.0217268.s010.zip › batch vs fedbatch.xlsx]

## Sheet: Sheet1
				CDW		Glucose		Acetat		Lactat		Formiat
				HMS174(DE3)	DE3&pTRA-51hd	HMS174(DE3)	DE3&pTRA-51hd	HMS174(DE3)	DE3&pTRA-51hd	HMS174(DE3)	DE3&pTRA-51hd	HMS174(DE3)	DE3&pTRA-51hd
			0	0.0299739	0.026474	3.0361	3.01488	0	0	0	0	0	0
			1.5	0.0692811	0.0568966	2.98432	2.98647	0	0	0	0	0	0
			3	0.120434	0.0800501	2.8446	3.03053	0	0	0	0	0	0
			4.5	0.238894	0.0531275	2.29785	3.05315	0.143604	0	0	0	0	0
			6	0.54671	0.137844	1.14785	3.07292	0.245505	0	0	0	0	0
			7.5	0.607735	0.304047	0	3.06101	0.363813	0	0	0	0	0
				CDW mg mL-1			Konzentration g L-1 Glucose			Konzentration g L-1 Acetat			Konzentration g L-1 Lactat
			0	0.0394856	0.0323064	0.0323064
			1	0.0547414	0.0547414	0.0547414	0.0112178	0.0092558	0	0	0.0711461	0	0	0	0
			2.25	0.108585	0.13102	0.129226	0.00885766	0.00842842	0.00737862	0	0.0977438	0	0.0785981	0	0
			3.66667	0.22076	0.22076	0.227042	0.00908553	0.00925741	0.00925	0.0985088	0	0	0.0867857	0.0831482	0
			5	0.367934	0.430752	0.394856	0.00938763	0.00896088	0.00795875	0	0.0841297	0	0	0.091891	0
			6.33333	0.690998	0.726894	0.753816	0.00993632	0.00881188	0.00793082	0.0856131	0	0	0.123021	0	0.0955455
			7.33333	1.04996	1.08585	1.08585	0	0.0176421	0.00840306	0	0.0744807	0	0.0971082	0.159986	0.137535
			8	1.25636	1.39994	1.39994	0	0	0.0201461	0	0.116383	0	0.0798694	0	0.213152
			0	0.0850735	0.0810352	0.0694588	0.0762906	0.0693471	0.0592248	0.149086	0.158406	0.177813	0.0105537	0.0115144	0.0114263
			1.5	0.0963808	0.101316	0.103022	0.115823	0.106158	0.105523	0.223183	0.192026	0.205116	0.0121892	0.0110992	0.0115869
			3	0.21412	0.186749	0.20371		0.137554	0.178837		0.252111	0.255959		0.00987925	0.0141626
			4.5	0.417291	0.31409	0.376908	0.114532	0.108852	0.139631	0.23976	0.297595	0.296458	0.0136899	0.0119416	0.0160922
			6	0.592284	0.647474	0.56267	0.00635176	0.0262436	0.0906127	0.34474	0.349333	0.358324	0.00824062	0.00875912	0.0127966
			7.5	0.927463	0.836377	0.938232	0.00441006	0.00800196	0.00806026	0.395854	0.374765	0.357296	0	0	0
				CDW		Gluc		Acetat
				DE3	DE3HD	DE3	DE3HD	DE3	DE3HD
			0	0.0454994	0.0413712	2.43086	2.32905	0.0172999	-0.0112466
			1.5	0.106345	0.123396	2.39012	2.27253	0.149854	0.0129373
			3	0.199677	0.192497	1.95347	2.06644	0.194649	0.0373753
			4.5	0.37602	0.280893	1.2595	1.79059	0.152399	0.0942712
			6	0.823834	0.464865	-0.00266526	1.32099	0.46684	0.140477
			7.5	0.944089	0.829219	-0.0027309	0.664539	0.177993	0.194477
			0	DE3	DE3HD	DE3	DE3HD	DE3	DE3HD
			1.5	0.046666	0.0483711	2.18758	2.22146	0.0101687	0.0054638
			3	0.101678	0.10796	2.08281	2.13727	0.0351721	0.0228097
			4.5	0.212959	0.188728	1.75208	1.93397	0.0854173	0.0590069
			6	0.418738	0.300278	1.014	1.62799	0.249833	0.115086
			7.5	0.819527	0.507224	-0.000795538	1.1109	0.455969	0.282769
				1.00727	0.97855	-0.00128049	0.14834	0.258939	0.269254
				CDW mg mL-1					Glucose g L-1					Acetat g L-1
				20170613	20171024	20171026	av	sd	20170613	20171024	20171026	av	sd	20170613	20171024	20171026	av	sd
Glucose	batch	wt	0	0.0299739	0.0454994	0.046666	0.0407131	0.00931866	3.0361	2.43086	2.18758	2.55151	0.436934	0	0.0172999	0.0101687	0.00915618	0.00869426
			1.5	0.0692811	0.106345	0.101678	0.0924346	0.0201868	2.98432	2.39012	2.08281	2.48575	0.458302	0	0.149854	0.0351721	0.0616752	0.0783635
			3	0.120434	0.199677	0.212959	0.17769	0.0500275	2.8446	1.95347	1.75208	2.18338	0.581417	0	0.194649	0.0854173	0.0933555	0.097567
			4.5	0.238894	0.37602	0.418738	0.344551	0.0939611	2.29785	1.2595	1.014	1.52378	0.681507	0.143604	0.152399	0.249833	0.181945	0.0589569
			6	0.54671	0.823834	0.819527	0.730024	0.158769	1.14785	-0.00266526	-0.000795538	0.381463	0.663711	0.245505	0.46684	0.455969	0.389438	0.124768
			7.5	0.607735	0.944089	1.00727	0.853031	0.214768	0	-0.0027309	-0.00128049	-0.00133713	0.00136633	0.363813	0.177993	0.258939	0.266915	0.0931665
		hd ind	0	0.026474	0.0413712	0.0483711	0.0387388	0.0111834	3.01488	2.32905	2.22146	2.5218	0.430396	0	-0.0112466	0.0054638	-0.0019276	0.00852033
			1.5	0.0568966	0.123396	0.10796	0.0960841	0.0348039	2.98647	2.27253	2.13727	2.46542	0.45628	0	0.0129373	0.0228097	0.0119157	0.0114391
			3	0.0800501	0.192497	0.188728	0.153758	0.0638611	3.03053	2.06644	1.93397	2.34365	0.59854	0	0.0373753	0.0590069	0.0321274	0.0298514
			4.5	0.0531275	0.280893	0.300278	0.211433	0.137439	3.05315	1.79059	1.62799	2.15724	0.780123	0	0.0942712	0.115086	0.0697856	0.0613257
			6	0.137844	0.464865	0.507224	0.369978	0.202146	3.07292	1.32099	1.1109	1.83493	1.07726	0	0.140477	0.282769	0.141082	0.141385
			7.5	0.304047	0.829219	0.97855	0.703939	0.354274	3.06101	0.664539	0.14834	1.2913	1.5542	0	0.194477	0.269254	0.154577	0.138991
				20171005	20171005	20171005
	fed-batch	wt	0	0.0394856	0.0323064	0.0323064	0.0346995	0.00414491				#DIV/0!	#DIV/0!				#DIV/0!	#DIV/0!
			1	0.0547414	0.0547414	0.0547414	0.0547414	0	0.0112178	0.0092558	0	0.00682454	0.00599109	0	0.0711461	0	0.0237154	0.0410762
			2.25	0.108585	0.13102	0.129226	0.122944	0.0124671	0.00885766	0.00842842	0.00737862	0.00822157	0.000760905	0	0.0977438	0	0.0325813	0.0564324
			3.66667	0.22076	0.22076	0.227042	0.222854	0.0036268	0.00908553	0.00925741	0.00925	0.00919765	9.71651e-05	0.0985088	0	0	0.0328363	0.0568741
			5	0.367934	0.430752	0.394856	0.397847	0.0315157	0.00938763	0.00896088	0.00795875	0.00876909	0.000733493	0	0.0841297	0	0.0280432	0.0485723
			6.33333	0.690998	0.726894	0.753816	0.723903	0.0315157	0.00993632	0.00881188	0.00793082	0.00889301	0.00100521	0.0856131	0	0	0.0285377	0.0494288
			7.33333	1.04996	1.08585	1.08585	1.07389	0.0207246	0	0.0176421	0.00840306	0.00868172	0.00882435	0	0.0744807	0	0.0248269	0.0430015
			8	1.25636	1.39994	1.39994	1.35208	0.0828983	0	0	0.0201461	0.00671538	0.0116314	0	0.116383	0	0.0387944	0.0671938
				20180111	20180111	20180111
		hd	0	0.0276399	0.0297039	0.0353576	0.0309005	0.00399553	0.0762906	0.0693471	0.0592248	0.0682875	0.00858209	0.149086	0.158406	0.177813	0.161768	0.014656
			1.5	0.0619206	0.0778943	0.0518697	0.0638949	0.0131241	0.115823	0.106158	0.105523	0.109168	0.00577221	0.223183	0.192026	0.205116	0.206775	0.0156446
			3	0.0552798	0.0743047	0.0930604	0.074215	0.0188904		0.137554	0.178837	0.158195	0.0291911		0.252111	0.255959	0.254035	0.00272086
			4.5	0.147981	0.0837274	0.107688	0.113132	0.032471	0.114532	0.108852	0.139631	0.121005	0.0163786	0.23976	0.297595	0.296458	0.277938	0.0330675
			6	0.14852	0.0787917	0.151481	0.126264	0.041139	0.00635176	0.0262436	0.0906127	0.0410693	0.0440435	0.34474	0.349333	0.358324	0.350799	0.00690952
			7.5	0.218517	0.121059	0.204248	0.181275	0.0526339	0.00441006	0.00800196	0.00806026	0.00682409	0.00209082	0.395854	0.374765	0.357296	0.375972	0.0193072
		hd ind	0	0.0323961	0.0313193	0.0223453	0.0286869	0.00551834	0	0	0	0	0	0.0288568	0.0645457	0	0.0311342	0.0323331
			1.5	0.0651512	0.0647025	0.0509723	0.0602754	0.0080598	0	0	0	0	0	0.0226666	0.039749	0	0.0208052	0.0199397
			3	0.111816	0.11038	0.0874965	0.103231	0.0136453	0.285272	0	0.27611	0.187127	0.162122	0.0420469	0	0	0.0140156	0.0242758
			4.5	0.168173	0.199492	0.121059	0.162908	0.0394805	0	0	0	0	0	0.0271005	0	0	0.00903349	0.0156465
			6	0.207479	0.20703	0.162878	0.192462	0.0256217	0	0	0	0	0	0.0260164	0.0275335	0.0280672	0.0272057	0.00106398
			7.5	0.238888	0.371883	0.214389	0.275053	0.0847467	0	0	0	0	0	0.0333638	0	0.00966029	0.0143414	0.0171674
		hd	0	0.0276399	0.0297039	0.0353576	0.0309005	0.00399553	0.0762906	0.0693471	0.0592248	0.0682875	0.00858209	0.149086	0.158406	0.177813	0.161768	0.014656
			1.5	0.0619206	0.0778943	0.0518697	0.0638949	0.0131241	0.115823	0.106158	0.105523	0.109168	0.00577221	0.223183	0.192026	0.205116	0.206775	0.0156446
			3	0.0552798	0.0743047	0.0930604	0.074215	0.0188904		0.137554	0.178837	0.158195	0.0291911		0.252111	0.255959	0.254035	0.00272086
			4.5	0.147981	0.0837274	0.107688	0.113132	0.032471	0.114532	0.108852	0.139631	0.121005	0.0163786	0.23976	0.297595	0.296458	0.277938	0.0330675
			6	0.14852	0.0787917	0.151481	0.126264	0.041139	0.00635176	0.0262436	0.0906127	0.0410693	0.0440435	0.34474	0.349333	0.358324	0.350799	0.00690952
			7.5	0.218517	0.121059	0.204248	0.181275	0.0526339	0.00441006	0.00800196	0.00806026	0.00682409	0.00209082	0.395854	0.374765	0.357296	0.375972	0.0193072
