# Supplementary material for: An automated and parallelised DIY-dosing unit for individual and complex feeding profiles: Construction, validation and applications
Source: PLoS One. 2019 Jun 19;14(6):e0217268. doi: 10.1371/journal.pone.0217268 (PMC6583958; doi:10.1371/journal.pone.0217268)
Supplement: S8 File — (ZIP) [file pone.0217268.s010.zip › Calibration_motor.xlsx]

## Sheet: Sheet1
			calculated
	motor speed	0	5	10	20	30	40	50	60	70	80	90	100
°rot per 10 sec	I	0	558.954	1028	1959	2936	3861	4780	5678	6564	7503	8389	9443
	II	0	558.954	1060	1978	2946	3854	4781	5676	6578	7531	8405	9476
	III	0	558.954	1071	1980	2944	3861	4783	5684	6570	7521	8398	9479
	av	0	558.954	1053	1972.33	2942	3858.67	4781.33	5679.33	6570.67	7518.33	8397.33	9466
	sd	0	0	22.3383	11.5902	5.2915	4.04145	1.52753	4.16333	7.02377	14.1892	8.02081	19.975
	per second	0	55.8954	105.3	197.233	294.2	385.867	478.133	567.933	657.067	751.833	839.733	946.6
1mL spritze	0 gearbox	0	0.392248	0.738947	1.38409	2.06456	2.70784	3.35532	3.9855	4.61099	5.27602	5.89287	6.64281	mL min-1
	1 gearbox	0	0.0163437	0.0307895	0.0576706	0.0860234	0.112827	0.139805	0.166062	0.192125	0.219834	0.245536	0.276784
	2 gearbox	0	0.000680987	0.00125244	0.0023867	0.003577	0.00470395	0.00582359	0.00691764	0.00799708	0.00914108	0.0102205	0.0115046
10mL spritze	0 gearbox	0	2.79477	5.265	9.86167	14.71	19.2933	23.9067	28.3967	32.8533	37.5917	41.9867	47.33	mL min-1
	1 gearbox	0	0.116449	0.219375	0.410903	0.612917	0.803889	0.996111	1.18319	1.36889	1.56632	1.74944	1.97208
	2 gearbox	0	0.00485203	0.00914062	0.0171209	0.0255382	0.0334954	0.0415046	0.0492998	0.057037	0.0652633	0.0728935	0.0821701
20mL spritze	0 gearbox	0	4.47163	8.424	15.7787	23.536	30.8693	38.2507	45.4347	52.5653	60.1467	67.1787	75.728	mL min-1
	1 gearbox	0	0.186318	0.351	0.657444	0.980667	1.28622	1.59378	1.89311	2.19022	2.50611	2.79911	3.15533
	2 gearbox	0	0.00776325	0.014625	0.0273935	0.0408611	0.0535926	0.0664074	0.0788796	0.0912593	0.104421	0.11663	0.131472
50mL spritze	0 gearbox	0	12.4212	23.4	43.8296	65.3778	85.7481	106.252	126.207	146.015	167.074	186.607	210.356	mL min-1
	1 gearbox	0	0.51755	0.975	1.82623	2.72407	3.57284	4.42716	5.25864	6.08395	6.96142	7.77531	8.76481
	2 gearbox	0	0.0215646	0.040625	0.0760931	0.113503	0.148868	0.184465	0.21911	0.253498	0.290059	0.323971	0.365201
