# Supplementary material for: An automated and parallelised DIY-dosing unit for individual and complex feeding profiles: Construction, validation and applications
Source: PLoS One. 2019 Jun 19;14(6):e0217268. doi: 10.1371/journal.pone.0217268 (PMC6583958; doi:10.1371/journal.pone.0217268)
Supplement: S8 File — (ZIP) [file pone.0217268.s010.zip › GFP_purification_histag.xlsx]

## Sheet: Sheet1
Chrom.1
Cond
ml	time [min]	mS/cm
0	0	49.6006
0.002	0.004	49.6011
0.003	0.006	49.6015
0.005	0.01	49.602
0.007	0.014	49.6023
0.008	0.016	49.6027
0.01	0.02	49.603
0.012	0.024	49.6033
0.013	0.026	49.6039
0.015	0.03	49.6043
0.017	0.034	49.6047
0.018	0.036	49.6055
0.02	0.04	49.6064
0.022	0.044	49.6075
0.023	0.046	49.6085
0.025	0.05	49.6095
0.027	0.054	49.6106
0.028	0.056	49.6114
0.03	0.06	49.6123
0.032	0.064	49.613
0.033	0.066	49.6135
0.035	0.07	49.614
0.037	0.074	49.6143
0.038	0.076	49.6147
0.04	0.08	49.615
0.042	0.084	49.6154
0.043	0.086	49.6158
0.045	0.09	49.6163
0.047	0.094	49.6167
0.048	0.096	49.6171
0.05	0.1	49.6175
0.052	0.104	49.618
0.053	0.106	49.6184
0.055	0.11	49.6187
0.057	0.114	49.619
0.058	0.116	49.6193
0.06	0.12	49.6198
0.062	0.124	49.6201
0.063	0.126	49.6205
0.065	0.13	49.621
0.067	0.134	49.6213
0.068	0.136	49.6218
0.07	0.14	49.6222
0.072	0.144	49.6225
0.073	0.146	49.6228
0.075	0.15	49.6231
0.077	0.154	49.6234
0.078	0.156	49.6237
0.08	0.16	49.624
0.082	0.164	49.6241
0.083	0.166	49.6243
0.085	0.17	49.6245
0.087	0.174	49.6248
0.088	0.176	49.6252
0.09	0.18	49.6257
0.092	0.184	49.6261
0.093	0.186	49.6265
0.095	0.19	49.6268
0.097	0.194	49.6269
0.098	0.196	49.627
0.1	0.2	49.6271
0.102	0.204	49.6274
0.103	0.206	49.6279
0.105	0.21	49.6283
0.107	0.214	49.6287
0.108	0.216	49.629
0.11	0.22	49.6294
0.112	0.224	49.6297
0.113	0.226	49.6301
0.115	0.23	49.6301
0.117	0.234	49.6303
0.118	0.236	49.6306
0.12	0.24	49.6309
0.122	0.244	49.6314
0.123	0.246	49.6318
0.125	0.25	49.632
0.127	0.254	49.6324
0.128	0.256	49.6327
0.13	0.26	49.633
0.132	0.264	49.6331
0.133	0.266	49.6333
0.135	0.27	49.6337
0.137	0.274	49.6338
0.138	0.276	49.6341
0.14	0.28	49.6345
0.142	0.284	49.6348
0.143	0.286	49.6351
0.145	0.29	49.6353
0.147	0.294	49.6357
0.148	0.296	49.6359
0.15	0.3	49.6361
0.152	0.304	49.6362
0.153	0.306	49.6363
0.155	0.31	49.6366
0.157	0.314	49.6369
0.158	0.316	49.637
0.16	0.32	49.6372
0.162	0.324	49.6375
0.163	0.326	49.6376
0.165	0.33	49.6377
0.167	0.334	49.6378
0.168	0.336	49.638
0.17	0.34	49.6383
0.172	0.344	49.6385
0.173	0.346	49.6387
0.175	0.35	49.6388
0.177	0.354	49.6389
0.178	0.356	49.639
0.18	0.36	49.6392
0.182	0.364	49.6392
0.183	0.366	49.6394
0.185	0.37	49.6397
0.187	0.374	49.6397
0.188	0.376	49.6398
0.19	0.38	49.6398
0.192	0.384	49.6398
0.193	0.386	49.6401
0.195	0.39	49.6401
0.197	0.394	49.64
0.198	0.396	49.6399
0.2	0.4	49.6399
0.202	0.404	49.6399
0.203	0.406	49.6398
0.205	0.41	49.6399
0.207	0.414	49.6399
0.208	0.416	49.6396
0.21	0.42	49.6394
0.212	0.424	49.6391
0.213	0.426	49.6391
0.215	0.43	49.6389
0.217	0.434	49.6388
0.218	0.436	49.6388
0.22	0.44	49.6387
0.222	0.444	49.6387
0.223	0.446	49.6387
0.225	0.45	49.6387
0.227	0.454	49.6386
0.228	0.456	49.6384
0.23	0.46	49.6382
0.232	0.464	49.6378
0.233	0.466	49.6372
0.235	0.47	49.6368
0.237	0.474	49.6364
0.238	0.476	49.6359
0.24	0.48	49.6355
0.242	0.484	49.635
0.243	0.486	49.6345
0.245	0.49	49.6339
0.247	0.494	49.6334
0.248	0.496	49.6328
0.25	0.5	49.6324
0.252	0.504	49.632
0.253	0.506	49.6316
0.255	0.51	49.6313
0.257	0.514	49.6309
0.258	0.516	49.6306
0.26	0.52	49.6301
0.262	0.524	49.6294
0.263	0.526	49.6286
0.265	0.53	49.628
0.267	0.534	49.6273
0.268	0.536	49.6265
0.27	0.54	49.6256
0.272	0.544	49.6249
0.273	0.546	49.6242
0.275	0.55	49.6234
0.277	0.554	49.6228
0.278	0.556	49.622
0.28	0.56	49.6212
0.282	0.564	49.6203
0.283	0.566	49.6194
0.285	0.57	49.6186
0.287	0.574	49.6175
0.288	0.576	49.6164
0.29	0.58	49.6153
0.292	0.584	49.6142
0.293	0.586	49.6133
0.295	0.59	49.6126
0.297	0.594	49.6119
0.298	0.596	49.6111
0.3	0.6	49.6103
0.302	0.604	49.6091
0.303	0.606	49.6076
0.305	0.61	49.6061
0.307	0.614	49.6045
0.308	0.616	49.6029
0.31	0.62	49.6013
0.312	0.624	49.5999
0.313	0.626	49.5988
0.315	0.63	49.5979
0.317	0.634	49.5971
0.318	0.636	49.5963
0.32	0.64	49.5957
0.322	0.644	49.595
0.323	0.646	49.5942
0.325	0.65	49.5933
0.327	0.654	49.5923
0.328	0.656	49.5914
0.33	0.66	49.5904
0.332	0.664	49.5894
0.333	0.666	49.5885
0.335	0.67	49.5879
0.337	0.674	49.5873
0.338	0.676	49.5868
0.34	0.68	49.5865
0.342	0.684	49.5862
0.343	0.686	49.5858
0.345	0.69	49.5853
0.347	0.694	49.5849
0.348	0.696	49.5844
0.35	0.7	49.5841
0.352	0.704	49.5837
0.353	0.706	49.5832
0.355	0.71	49.5828
0.357	0.714	49.5824
0.358	0.716	49.5821
0.36	0.72	49.5819
0.362	0.724	49.5817
0.363	0.726	49.5815
0.365	0.73	49.5812
0.367	0.734	49.581
0.368	0.736	49.581
0.37	0.74	49.581
0.372	0.744	49.581
0.373	0.746	49.5812
0.375	0.75	49.5815
0.377	0.754	49.5819
0.378	0.756	49.5823
0.38	0.76	49.5827
0.382	0.764	49.5831
0.383	0.766	49.5834
0.385	0.77	49.5835
0.387	0.774	49.5836
0.388	0.776	49.5836
0.39	0.78	49.5836
0.392	0.784	49.5838
0.393	0.786	49.584
0.395	0.79	49.5844
0.397	0.794	49.5844
0.398	0.796	49.5846
0.4	0.8	49.5849
0.402	0.804	49.5851
0.403	0.806	49.5853
0.405	0.81	49.5853
0.407	0.814	49.5853
0.408	0.816	49.5852
0.41	0.82	49.5852
0.412	0.824	49.5855
0.413	0.826	49.5858
0.415	0.83	49.5861
0.417	0.834	49.5863
0.418	0.836	49.5866
0.42	0.84	49.5867
0.422	0.844	49.587
0.423	0.846	49.5871
0.425	0.85	49.5873
0.427	0.854	49.5875
0.428	0.856	49.5876
0.43	0.86	49.5877
0.432	0.864	49.588
0.433	0.866	49.5883
0.435	0.87	49.5883
0.437	0.874	49.5887
0.438	0.876	49.5888
0.44	0.88	49.5889
0.442	0.884	49.5889
0.443	0.886	49.5888
0.445	0.89	49.5883
0.447	0.894	49.5881
0.448	0.896	49.588
0.45	0.9	49.5881
0.452	0.904	49.5881
0.453	0.906	49.588
0.455	0.91	49.5878
0.457	0.914	49.5876
0.458	0.916	49.5872
0.46	0.92	49.5869
0.462	0.924	49.5866
0.463	0.926	49.5862
0.465	0.93	49.5857
0.467	0.934	49.5853
0.468	0.936	49.5849
0.47	0.94	49.5845
0.472	0.944	49.5844
0.473	0.946	49.5844
0.475	0.95	49.5841
0.477	0.954	49.5839
0.478	0.956	49.5836
0.48	0.96	49.5834
0.482	0.964	49.5832
0.483	0.966	49.5831
0.485	0.97	49.583
0.487	0.974	49.5831
0.488	0.976	49.5832
0.49	0.98	49.5834
0.492	0.984	49.5833
0.493	0.986	49.5835
0.495	0.99	49.5834
0.497	0.994	49.5834
0.498	0.996	49.5834
0.5	1	49.5833
0.502	1.004	49.5832
0.503	1.006	49.5833
0.505	1.01	49.5836
0.507	1.014	49.584
0.508	1.016	49.5842
0.51	1.02	49.5843
0.512	1.024	49.5844
0.513	1.026	49.5846
0.515	1.03	49.5845
0.517	1.034	49.5843
0.518	1.036	49.5842
0.52	1.04	49.5838
0.522	1.044	49.5834
0.523	1.046	49.5832
0.525	1.05	49.5829
0.527	1.054	49.583
0.528	1.056	49.583
0.53	1.06	49.5832
0.532	1.064	49.5834
0.533	1.066	49.5834
0.535	1.07	49.5835
0.537	1.074	49.5838
0.538	1.076	49.5837
0.54	1.08	49.5838
0.542	1.084	49.5839
0.543	1.086	49.5844
0.545	1.09	49.5847
0.547	1.094	49.585
0.548	1.096	49.5853
0.55	1.1	49.5857
0.552	1.104	49.5861
0.553	1.106	49.5864
0.555	1.11	49.587
0.557	1.114	49.5873
0.558	1.116	49.5875
0.56	1.12	49.5875
0.562	1.124	49.5878
0.563	1.126	49.5878
0.565	1.13	49.5879
0.567	1.134	49.5881
0.568	1.136	49.5882
0.57	1.14	49.5885
0.572	1.144	49.5888
0.573	1.146	49.589
0.575	1.15	49.589
0.577	1.154	49.589
0.578	1.156	49.589
0.58	1.16	49.589
0.582	1.164	49.589
0.583	1.166	49.5892
0.585	1.17	49.5894
0.587	1.174	49.5896
0.588	1.176	49.5899
0.59	1.18	49.5902
0.592	1.184	49.5906
0.593	1.186	49.5909
0.595	1.19	49.5913
0.597	1.194	49.5915
0.598	1.196	49.5919
0.6	1.2	49.5921
0.602	1.204	49.5923
0.603	1.206	49.5925
0.605	1.21	49.5929
0.607	1.214	49.5934
0.608	1.216	49.5937
0.61	1.22	49.5938
0.612	1.224	49.5939
0.613	1.226	49.5939
0.615	1.23	49.594
0.617	1.234	49.594
0.618	1.236	49.5941
0.62	1.24	49.5943
0.622	1.244	49.5944
0.623	1.246	49.5944
0.625	1.25	49.5947
0.627	1.254	49.5948
0.628	1.256	49.5949
0.63	1.26	49.5948
0.632	1.264	49.5949
0.633	1.266	49.5951
0.635	1.27	49.595
0.637	1.274	49.595
0.638	1.276	49.595
0.64	1.28	49.595
0.642	1.284	49.595
0.643	1.286	49.5952
0.645	1.29	49.5954
0.647	1.294	49.5953
0.648	1.296	49.5952
0.65	1.3	49.5951
0.652	1.304	49.5948
0.653	1.306	49.5945
0.655	1.31	49.5943
0.657	1.314	49.5942
0.658	1.316	49.5941
0.66	1.32	49.5942
0.662	1.324	49.5943
0.663	1.326	49.5947
0.665	1.33	49.5949
0.667	1.334	49.595
0.668	1.336	49.5951
0.67	1.34	49.5949
0.672	1.344	49.5947
0.673	1.346	49.5942
0.675	1.35	49.5939
0.677	1.354	49.5938
0.678	1.356	49.5939
0.68	1.36	49.5939
0.682	1.364	49.594
0.683	1.366	49.5942
0.685	1.37	49.5944
0.687	1.374	49.5946
0.688	1.376	49.5946
0.69	1.38	49.5944
0.692	1.384	49.5942
0.693	1.386	49.594
0.695	1.39	49.5938
0.697	1.394	49.5938
0.698	1.396	49.5937
0.7	1.4	49.5937
0.702	1.404	49.5936
0.703	1.406	49.5936
0.705	1.41	49.5935
0.707	1.414	49.5934
0.708	1.416	49.5933
0.71	1.42	49.5929
0.712	1.424	49.5926
0.713	1.426	49.5922
0.715	1.43	49.5919
0.717	1.434	49.5917
0.718	1.436	49.5915
0.72	1.44	49.5912
0.722	1.444	49.5908
0.723	1.446	49.5906
0.725	1.45	49.5902
0.727	1.454	49.5896
0.728	1.456	49.5891
0.73	1.46	49.5886
0.732	1.464	49.5882
0.733	1.466	49.5878
0.735	1.47	49.5875
0.737	1.474	49.5872
0.738	1.476	49.5867
0.74	1.48	49.5862
0.742	1.484	49.5856
0.743	1.486	49.5847
0.745	1.49	49.5837
0.747	1.494	49.5829
0.748	1.496	49.5822
0.75	1.5	49.5816
0.752	1.504	49.5809
0.753	1.506	49.5803
0.755	1.51	49.5798
0.757	1.514	49.5793
0.758	1.516	49.5788
0.76	1.52	49.5783
0.762	1.524	49.5775
0.763	1.526	49.5766
0.765	1.53	49.5755
0.767	1.534	49.5745
0.768	1.536	49.5736
0.77	1.54	49.5729
0.772	1.544	49.5724
0.773	1.546	49.5719
0.775	1.55	49.5713
0.777	1.554	49.5707
0.778	1.556	49.57
0.78	1.56	49.5693
0.782	1.564	49.5684
0.783	1.566	49.5673
0.785	1.57	49.5663
0.787	1.574	49.5653
0.788	1.576	49.5642
0.79	1.58	49.5634
0.792	1.584	49.5627
0.793	1.586	49.562
0.795	1.59	49.5614
0.797	1.594	49.5607
0.798	1.596	49.5598
0.8	1.6	49.5589
0.802	1.604	49.558
0.803	1.606	49.5571
0.805	1.61	49.5563
0.807	1.614	49.5556
0.808	1.616	49.555
0.81	1.62	49.5544
0.812	1.624	49.554
0.813	1.626	49.5534
0.815	1.63	49.5527
0.817	1.634	49.5521
0.818	1.636	49.5514
0.82	1.64	49.5507
0.822	1.644	49.5501
0.823	1.646	49.5495
0.825	1.65	49.5488
0.827	1.654	49.548
0.828	1.656	49.5474
0.83	1.66	49.5467
0.832	1.664	49.546
0.833	1.666	49.5453
0.835	1.67	49.5444
0.837	1.674	49.5434
0.838	1.676	49.5426
0.84	1.68	49.5418
0.842	1.684	49.5408
0.843	1.686	49.54
0.845	1.69	49.5392
0.847	1.694	49.5385
0.848	1.696	49.5377
0.85	1.7	49.5367
0.852	1.704	49.5356
0.853	1.706	49.5346
0.855	1.71	49.5335
0.857	1.714	49.5323
0.858	1.716	49.5311
0.86	1.72	49.53
0.862	1.724	49.529
0.863	1.726	49.5281
0.865	1.73	49.5272
0.867	1.734	49.5263
0.868	1.736	49.5254
0.87	1.74	49.5242
0.872	1.744	49.5228
0.873	1.746	49.5217
0.875	1.75	49.5206
0.877	1.754	49.5194
0.878	1.756	49.5181
0.88	1.76	49.517
0.882	1.764	49.516
0.883	1.766	49.5152
0.885	1.77	49.5143
0.887	1.774	49.5134
0.888	1.776	49.5124
0.89	1.78	49.5115
0.892	1.784	49.5104
0.893	1.786	49.5091
0.895	1.79	49.5081
0.897	1.794	49.5072
0.898	1.796	49.5063
0.9	1.8	49.5055
0.902	1.804	49.5048
0.903	1.806	49.5042
0.905	1.81	49.5037
0.907	1.814	49.5029
0.908	1.816	49.5022
0.91	1.82	49.5014
0.912	1.824	49.5003
0.913	1.826	49.4993
0.915	1.83	49.4983
0.917	1.834	49.4972
0.918	1.836	49.4962
0.92	1.84	49.4952
0.922	1.844	49.4943
0.923	1.846	49.4937
0.925	1.85	49.4929
0.927	1.854	49.492
0.928	1.856	49.4911
0.93	1.86	49.4901
0.932	1.864	49.489
0.933	1.866	49.4878
0.935	1.87	49.4867
0.937	1.874	49.4856
0.938	1.876	49.4846
0.94	1.88	49.4838
0.942	1.884	49.483
0.943	1.886	49.4822
0.945	1.89	49.4815
0.947	1.894	49.4807
0.948	1.896	49.4797
0.95	1.9	49.4787
0.952	1.904	49.4776
0.953	1.906	49.4763
0.955	1.91	49.475
0.957	1.914	49.4736
0.958	1.916	49.4725
0.96	1.92	49.4717
0.962	1.924	49.4709
0.963	1.926	49.4701
0.965	1.93	49.4692
0.967	1.934	49.4681
0.968	1.936	49.4671
0.97	1.94	49.4659
0.972	1.944	49.4644
0.973	1.946	49.4627
0.975	1.95	49.461
0.977	1.954	49.4591
0.978	1.956	49.4573
0.98	1.96	49.4556
0.982	1.964	49.4539
0.983	1.966	49.4525
0.985	1.97	49.4512
0.987	1.974	49.4498
0.988	1.976	49.4481
0.99	1.98	49.4466
0.992	1.984	49.445
0.993	1.986	49.4433
0.995	1.99	49.4416
0.997	1.994	49.4398
0.998	1.996	49.438
1	2	49.436
1.002	2.004	49.434
1.003	2.006	49.4322
1.005	2.01	49.4304
1.007	2.014	49.4284
1.008	2.016	49.4265
1.01	2.02	49.4243
1.012	2.024	49.4222
1.013	2.026	49.42
1.015	2.03	49.4178
1.017	2.034	49.4153
1.018	2.036	49.4128
1.02	2.04	49.4101
1.022	2.044	49.4075
1.023	2.046	49.4048
1.025	2.05	49.4024
1.027	2.054	49.3999
1.028	2.056	49.3974
1.03	2.06	49.3946
1.032	2.064	49.3919
1.033	2.066	49.3888
1.035	2.07	49.3858
1.037	2.074	49.3825
1.038	2.076	49.3792
1.04	2.08	49.3756
1.042	2.084	49.3719
1.043	2.086	49.3679
1.045	2.09	49.3639
1.047	2.094	49.3597
1.048	2.096	49.3553
1.05	2.1	49.351
1.052	2.104	49.3465
1.053	2.106	49.3416
1.055	2.11	49.3367
1.057	2.114	49.3316
1.058	2.116	49.3264
1.06	2.12	49.321
1.062	2.124	49.3154
1.063	2.126	49.3094
1.065	2.13	49.303
1.067	2.134	49.2965
1.068	2.136	49.2896
1.07	2.14	49.2823
1.072	2.144	49.2747
1.073	2.146	49.2668
1.075	2.15	49.2585
1.077	2.154	49.2501
1.078	2.156	49.2414
1.08	2.16	49.2323
1.082	2.164	49.223
1.083	2.166	49.2135
1.085	2.17	49.2036
1.087	2.174	49.1933
1.088	2.176	49.1826
1.09	2.18	49.1714
1.092	2.184	49.1597
1.093	2.186	49.1476
1.095	2.19	49.135
1.097	2.194	49.122
1.098	2.196	49.1084
1.1	2.2	49.0944
1.102	2.204	49.0799
1.103	2.206	49.065
1.105	2.21	49.0494
1.107	2.214	49.0331
1.108	2.216	49.0161
1.11	2.22	48.9982
1.112	2.224	48.9798
1.113	2.226	48.9608
1.115	2.23	48.9409
1.117	2.234	48.9204
1.118	2.236	48.8994
1.12	2.24	48.8779
1.122	2.244	48.8558
1.123	2.246	48.8329
1.125	2.25	48.8094
1.127	2.254	48.7854
1.128	2.256	48.7603
1.13	2.26	48.7341
1.132	2.264	48.7068
1.133	2.266	48.6782
1.135	2.27	48.6487
1.137	2.274	48.6184
1.138	2.276	48.5876
1.14	2.28	48.5558
1.142	2.284	48.5231
1.143	2.286	48.4895
1.145	2.29	48.4549
1.147	2.294	48.4193
1.148	2.296	48.3824
1.15	2.3	48.3442
1.152	2.304	48.3051
1.153	2.306	48.2648
1.155	2.31	48.2234
1.157	2.314	48.1824
1.158	2.316	48.14
1.16	2.32	48.0962
1.162	2.324	48.0515
1.163	2.326	48.0057
1.165	2.33	47.9586
1.167	2.334	47.9104
1.168	2.336	47.8609
1.17	2.34	47.8106
1.172	2.344	47.7589
1.173	2.346	47.7065
1.175	2.35	47.653
1.177	2.354	47.5991
1.178	2.356	47.5442
1.18	2.36	47.4883
1.182	2.364	47.4316
1.183	2.366	47.3736
1.185	2.37	47.3143
1.187	2.374	47.254
1.188	2.376	47.1928
1.19	2.38	47.1304
1.192	2.384	47.0673
1.193	2.386	47.0031
1.195	2.39	46.9381
1.197	2.394	46.8725
1.198	2.396	46.8064
1.2	2.4	46.7393
1.202	2.404	46.6714
1.203	2.406	46.602
1.205	2.41	46.5315
1.207	2.414	46.4597
1.208	2.416	46.3866
1.21	2.42	46.314
1.212	2.424	46.2399
1.213	2.426	46.1634
1.215	2.43	46.0859
1.217	2.434	46.0077
1.218	2.436	45.9286
1.22	2.44	45.8488
1.222	2.444	45.768
1.223	2.446	45.6858
1.225	2.45	45.6026
1.227	2.454	45.518
1.228	2.456	45.4321
1.23	2.46	45.345
1.232	2.464	45.2565
1.233	2.466	45.1668
1.235	2.47	45.0765
1.237	2.474	44.9854
1.238	2.476	44.8934
1.24	2.48	44.801
1.242	2.484	44.7068
1.243	2.486	44.6112
1.245	2.49	44.5151
1.247	2.494	44.4177
1.248	2.496	44.3194
1.25	2.5	44.2198
1.252	2.504	44.1187
1.253	2.506	44.0166
1.255	2.51	43.9139
1.257	2.514	43.8105
1.258	2.516	43.7063
1.26	2.52	43.6011
1.262	2.524	43.4951
1.263	2.526	43.3889
1.265	2.53	43.2825
1.267	2.534	43.1729
1.268	2.536	43.0613
1.27	2.54	42.9485
1.272	2.544	42.8346
1.273	2.546	42.7202
1.275	2.55	42.606
1.277	2.554	42.4917
1.278	2.556	42.3769
1.28	2.56	42.2614
1.282	2.564	42.1458
1.283	2.566	42.0288
1.285	2.57	41.9111
1.287	2.574	41.7924
1.288	2.576	41.6736
1.29	2.58	41.5538
1.292	2.584	41.4337
1.293	2.586	41.3139
1.295	2.59	41.1943
1.297	2.594	41.0747
1.298	2.596	40.9546
1.3	2.6	40.834
1.302	2.604	40.713
1.303	2.606	40.5914
1.305	2.61	40.469
1.307	2.614	40.3459
1.308	2.616	40.2227
1.31	2.62	40.099
1.312	2.624	39.9747
1.313	2.626	39.8504
1.315	2.63	39.7268
1.317	2.634	39.6043
1.318	2.636	39.4843
1.32	2.64	39.3617
1.322	2.644	39.238
1.323	2.646	39.1136
1.325	2.65	38.989
1.327	2.654	38.8641
1.328	2.656	38.739
1.33	2.66	38.6133
1.332	2.664	38.4876
1.333	2.666	38.3622
1.335	2.67	38.2373
1.337	2.674	38.1127
1.338	2.676	37.9881
1.34	2.68	37.8638
1.342	2.684	37.7392
1.343	2.686	37.614
1.345	2.69	37.4886
1.347	2.694	37.3631
1.348	2.696	37.2372
1.35	2.7	37.1108
1.352	2.704	36.9846
1.353	2.706	36.858
1.355	2.71	36.7325
1.357	2.714	36.6073
1.358	2.716	36.4825
1.36	2.72	36.3584
1.362	2.724	36.2339
1.363	2.726	36.1093
1.365	2.73	35.9845
1.367	2.734	35.8596
1.368	2.736	35.7347
1.37	2.74	35.6099
1.372	2.744	35.489
1.373	2.746	35.3659
1.375	2.75	35.2429
1.377	2.754	35.1261
1.378	2.756	35.0057
1.38	2.76	34.8853
1.382	2.764	34.7744
1.383	2.766	34.6647
1.385	2.77	34.5511
1.387	2.774	34.4354
1.388	2.776	34.3165
1.39	2.78	34.1959
1.392	2.784	34.0757
1.393	2.786	33.9592
1.395	2.79	33.8453
1.397	2.794	33.735
1.398	2.796	33.6283
1.4	2.8	33.5187
1.402	2.804	33.4006
1.403	2.806	33.2759
1.405	2.81	33.155
1.407	2.814	33.047
1.408	2.816	32.9566
1.41	2.82	32.8869
1.412	2.824	32.8373
1.413	2.826	32.8018
1.415	2.83	32.7703
1.417	2.834	32.7642
1.418	2.836	32.7692
1.42	2.84	30.1326
1.422	2.844	22.3897
1.423	2.846	22.4996
1.425	2.85	25.0579
1.427	2.854	26.9417
1.428	2.856	28.153
1.43	2.86	28.9055
1.432	2.864	29.3628
1.433	2.866	29.6322
1.435	2.87	29.7826
1.437	2.874	29.8577
1.438	2.876	29.8853
1.44	2.88	29.8825
1.442	2.884	29.8601
1.443	2.886	29.8249
1.445	2.89	29.7809
1.447	2.894	29.7307
1.448	2.896	29.6758
1.45	2.9	29.6177
1.452	2.904	29.5571
1.453	2.906	29.4945
1.455	2.91	29.4306
1.457	2.914	29.3655
1.458	2.916	29.2985
1.46	2.92	29.2299
1.462	2.924	29.1603
1.463	2.926	29.0905
1.465	2.93	29.0202
1.467	2.934	28.9497
1.468	2.936	28.8825
1.47	2.94	28.8182
1.472	2.944	28.7506
1.473	2.946	28.6783
1.475	2.95	28.6036
1.477	2.954	28.5284
1.478	2.956	28.4553
1.48	2.96	28.3821
1.482	2.964	28.307
1.483	2.966	28.23
1.485	2.97	28.151
1.487	2.974	28.0739
1.488	2.976	28.0053
1.49	2.98	27.9426
1.492	2.984	27.8772
1.493	2.986	27.802
1.495	2.99	27.7158
1.497	2.994	27.6214
1.498	2.996	27.523
1.5	3	27.4252
1.502	3.004	27.33
1.503	3.006	27.2385
1.505	3.01	27.1494
1.507	3.014	27.0618
1.508	3.016	26.9754
1.51	3.02	26.8917
1.512	3.024	26.8105
1.513	3.026	26.7302
1.515	3.03	26.6503
1.517	3.034	26.5703
1.518	3.036	26.4906
1.52	3.04	26.4113
1.522	3.044	26.3325
1.523	3.046	26.2548
1.525	3.05	26.1779
1.527	3.054	26.1021
1.528	3.056	26.0267
1.53	3.06	25.9523
1.532	3.064	25.88
1.533	3.066	25.8079
1.535	3.07	25.7352
1.537	3.074	25.6622
1.538	3.076	25.5893
1.54	3.08	25.5164
1.542	3.084	25.4437
1.543	3.086	25.3715
1.545	3.09	25.3001
1.547	3.094	25.2298
1.548	3.096	25.1606
1.55	3.1	25.0922
1.552	3.104	25.0243
1.553	3.106	24.9567
1.555	3.11	24.889
1.557	3.114	24.8217
1.558	3.116	24.7545
1.56	3.12	24.6877
1.562	3.124	24.6214
1.563	3.126	24.5556
1.565	3.13	24.4907
1.567	3.134	24.4267
1.568	3.136	24.3631
1.57	3.14	24.3002
1.572	3.144	24.2375
1.573	3.146	24.1749
1.575	3.15	24.1125
1.577	3.154	24.0504
1.578	3.156	23.9887
1.58	3.16	23.9274
1.582	3.164	23.8667
1.583	3.166	23.8068
1.585	3.17	23.7482
1.587	3.174	23.6908
1.588	3.176	23.6331
1.59	3.18	23.5757
1.592	3.184	23.5189
1.593	3.186	23.4624
1.595	3.19	23.4061
1.597	3.194	23.3503
1.598	3.196	23.2948
1.6	3.2	23.2398
1.602	3.204	23.1849
1.603	3.206	23.1305
1.605	3.21	23.0766
1.607	3.214	23.0233
1.608	3.216	22.9705
1.61	3.22	22.9183
1.612	3.224	22.8668
1.613	3.226	22.8156
1.615	3.23	22.7645
1.617	3.234	22.7137
1.618	3.236	22.6635
1.62	3.24	22.6139
1.622	3.244	22.5651
1.623	3.246	22.5171
1.625	3.25	22.4699
1.627	3.254	22.4232
1.628	3.256	22.377
1.63	3.26	22.3312
1.632	3.264	22.2856
1.633	3.266	22.2402
1.635	3.27	22.1951
1.637	3.274	22.1502
1.638	3.276	22.1061
1.64	3.28	22.0634
1.642	3.284	22.0205
1.643	3.286	21.9776
1.645	3.29	21.9352
1.647	3.294	21.8932
1.648	3.296	21.8515
1.65	3.3	21.8101
1.652	3.304	21.7686
1.653	3.306	21.7272
1.655	3.31	21.686
1.657	3.314	21.6452
1.658	3.316	21.6048
1.66	3.32	21.5651
1.662	3.324	21.5259
1.663	3.326	21.4874
1.665	3.33	21.4494
1.667	3.334	21.4119
1.668	3.336	21.3747
1.67	3.34	21.3377
1.672	3.344	21.3008
1.673	3.346	21.2645
1.675	3.35	21.2284
1.677	3.354	21.1927
1.678	3.356	21.1573
1.68	3.36	21.1224
1.682	3.364	21.0881
1.683	3.366	21.0543
1.685	3.37	21.0208
1.687	3.374	20.9875
1.688	3.376	20.9544
1.69	3.38	20.9215
1.692	3.384	20.8888
1.693	3.386	20.8571
1.695	3.39	20.8249
1.697	3.394	20.7926
1.698	3.396	20.7608
1.7	3.4	20.7292
1.702	3.404	20.698
1.703	3.406	20.6672
1.705	3.41	20.6366
1.707	3.414	20.606
1.708	3.416	20.5758
1.71	3.42	20.5456
1.712	3.424	20.5154
1.713	3.426	20.4855
1.715	3.43	20.4557
1.717	3.434	20.4262
1.718	3.436	20.3971
1.72	3.44	20.3683
1.722	3.444	20.3399
1.723	3.446	20.3116
1.725	3.45	20.2836
1.727	3.454	20.2559
1.728	3.456	20.2285
1.73	3.46	20.2012
1.732	3.464	20.1742
1.733	3.466	20.1475
1.735	3.47	20.1211
1.737	3.474	20.0953
1.738	3.476	20.0696
1.74	3.48	20.0443
1.742	3.484	20.0193
1.743	3.486	19.9945
1.745	3.49	19.9699
1.747	3.494	19.9462
1.748	3.496	19.9222
1.75	3.5	19.8981
1.752	3.504	19.8742
1.753	3.506	19.8506
1.755	3.51	19.8272
1.757	3.514	19.8043
1.758	3.516	19.7816
1.76	3.52	19.759
1.762	3.524	19.7366
1.763	3.526	19.7142
1.765	3.53	19.6919
1.767	3.534	19.67
1.768	3.536	19.6484
1.77	3.54	19.627
1.772	3.544	19.6059
1.773	3.546	19.5852
1.775	3.55	19.5648
1.777	3.554	19.5448
1.778	3.556	19.5251
1.78	3.56	19.5056
1.782	3.564	19.4861
1.783	3.566	19.4668
1.785	3.57	19.4476
1.787	3.574	19.4288
1.788	3.576	19.4102
1.79	3.58	19.392
1.792	3.584	19.3742
1.793	3.586	19.3566
1.795	3.59	19.3394
1.797	3.594	19.3223
1.798	3.596	19.3054
1.8	3.6	19.289
1.802	3.604	19.2725
1.803	3.606	19.2557
1.805	3.61	19.239
1.807	3.614	19.2224
1.808	3.616	19.2058
1.81	3.62	19.1894
1.812	3.624	19.1732
1.813	3.626	19.1571
1.815	3.63	19.1412
1.817	3.634	19.1255
1.818	3.636	19.11
1.82	3.64	19.0947
1.822	3.644	19.0794
1.823	3.646	19.0643
1.825	3.65	19.0493
1.827	3.654	19.0343
1.828	3.656	19.0194
1.83	3.66	19.0048
1.832	3.664	18.9904
1.833	3.666	18.9763
1.835	3.67	18.9623
1.837	3.674	18.9485
1.838	3.676	18.9349
1.84	3.68	18.9214
1.842	3.684	18.9081
1.843	3.686	18.8949
1.845	3.69	18.8818
1.847	3.694	18.8688
1.848	3.696	18.856
1.85	3.7	18.8433
1.852	3.704	18.8308
1.853	3.706	18.8187
1.855	3.71	18.8066
1.857	3.714	18.7944
1.858	3.716	18.7823
1.86	3.72	18.7702
1.862	3.724	18.7581
1.863	3.726	18.7461
1.865	3.73	18.7343
1.867	3.734	18.7226
1.868	3.736	18.711
1.87	3.74	18.6996
1.872	3.744	18.6882
1.873	3.746	18.6769
1.875	3.75	18.6657
1.877	3.754	18.6546
1.878	3.756	18.6436
1.88	3.76	18.6329
1.882	3.764	18.6223
1.883	3.766	18.6119
1.885	3.77	18.6018
1.887	3.774	18.592
1.888	3.776	18.5824
1.89	3.78	18.5731
1.892	3.784	18.5639
1.893	3.786	18.5548
1.895	3.79	18.5457
1.897	3.794	18.5366
1.898	3.796	18.5275
1.9	3.8	18.5183
1.902	3.804	18.5091
1.903	3.806	18.5001
1.905	3.81	18.4912
1.907	3.814	18.4825
1.908	3.816	18.4743
1.91	3.82	18.466
1.912	3.824	18.458
1.913	3.826	18.4499
1.915	3.83	18.4419
1.917	3.834	18.4339
1.918	3.836	18.4257
1.92	3.84	18.4176
1.922	3.844	18.4093
1.923	3.846	18.4011
1.925	3.85	18.393
1.927	3.854	18.3851
1.928	3.856	18.3772
1.93	3.86	18.3696
1.932	3.864	18.3621
1.933	3.866	18.3548
1.935	3.87	18.3476
1.937	3.874	18.3403
1.938	3.876	18.3331
1.94	3.88	18.3258
1.942	3.884	18.3185
1.943	3.886	18.3112
1.945	3.89	18.3038
1.947	3.894	18.2965
1.948	3.896	18.2893
1.95	3.9	18.2823
1.952	3.904	18.2753
1.953	3.906	18.2684
1.955	3.91	18.2614
1.957	3.914	18.2545
1.958	3.916	18.2477
1.96	3.92	18.2409
1.962	3.924	18.2344
1.963	3.926	18.2276
1.965	3.93	18.2208
1.967	3.934	18.214
1.968	3.936	18.2072
1.97	3.94	18.2004
1.972	3.944	18.1936
1.973	3.946	18.1867
1.975	3.95	18.18
1.977	3.954	18.1733
1.978	3.956	18.1667
1.98	3.96	18.1601
1.982	3.964	18.1536
1.983	3.966	18.1472
1.985	3.97	18.1408
1.987	3.974	18.1344
1.988	3.976	18.128
1.99	3.98	18.1216
1.992	3.984	18.1151
1.993	3.986	18.1085
1.995	3.99	18.102
1.997	3.994	18.0955
1.998	3.996	18.0891
2	4	18.0829
2.002	4.004	18.0767
2.003	4.006	18.0706
2.005	4.01	18.0645
2.007	4.014	18.0586
2.008	4.016	18.0525
2.01	4.02	18.0463
2.012	4.024	18.0401
2.013	4.026	18.0338
2.015	4.03	18.0276
2.017	4.034	18.0213
2.018	4.036	18.015
2.02	4.04	18.0088
2.022	4.044	18.0026
2.023	4.046	17.9967
2.025	4.05	17.9907
2.027	4.054	17.9848
2.028	4.056	17.9789
2.03	4.06	17.9729
2.032	4.064	17.9668
2.033	4.066	17.9607
2.035	4.07	17.9545
2.037	4.074	17.9484
2.038	4.076	17.9423
2.04	4.08	17.9363
2.042	4.084	17.9305
2.043	4.086	17.9247
2.045	4.09	17.9191
2.047	4.094	17.9137
2.048	4.096	17.9081
2.05	4.1	17.9026
2.052	4.104	17.897
2.053	4.106	17.8913
2.055	4.11	17.8855
2.057	4.114	17.8798
2.058	4.116	17.8741
2.06	4.12	17.8685
2.062	4.124	17.863
2.063	4.126	17.8577
2.065	4.13	17.8525
2.067	4.134	17.8473
2.068	4.136	17.8423
2.07	4.14	17.8372
2.072	4.144	17.832
2.073	4.146	17.8268
2.075	4.15	17.8214
2.077	4.154	17.8159
2.078	4.156	17.8104
2.08	4.16	17.805
2.082	4.164	17.7995
2.083	4.166	17.7941
2.085	4.17	17.7888
2.087	4.174	17.7836
2.088	4.176	17.7785
2.09	4.18	17.7733
2.092	4.184	17.7681
2.093	4.186	17.7629
2.095	4.19	17.7577
2.097	4.194	17.7525
2.098	4.196	17.7474
2.1	4.2	17.7423
2.102	4.204	17.7372
2.103	4.206	17.7322
2.105	4.21	17.7271
2.107	4.214	17.7221
2.108	4.216	17.7172
2.11	4.22	17.7122
2.112	4.224	17.7072
2.113	4.226	17.7023
2.115	4.23	17.6974
2.117	4.234	17.6926
2.118	4.236	17.6879
2.12	4.24	17.6832
2.122	4.244	17.6787
2.123	4.246	17.6742
2.125	4.25	17.6696
2.127	4.254	17.6651
2.128	4.256	17.6606
2.13	4.26	17.656
2.132	4.264	17.6513
2.133	4.266	17.6466
2.135	4.27	17.6418
2.137	4.274	17.6371
2.138	4.276	17.6325
2.14	4.28	17.628
2.142	4.284	17.6236
2.143	4.286	17.6192
2.145	4.29	17.6147
2.147	4.294	17.6102
2.148	4.296	17.6056
2.15	4.3	17.601
2.152	4.304	17.5963
2.153	4.306	17.5918
2.155	4.31	17.5874
2.157	4.314	17.5832
2.158	4.316	17.5792
2.16	4.32	17.5752
2.162	4.324	17.5711
2.163	4.326	17.5671
2.165	4.33	17.563
2.167	4.334	17.5587
2.168	4.336	17.5544
2.17	4.34	17.55
2.172	4.344	17.5455
2.173	4.346	17.5411
2.175	4.35	17.5369
2.177	4.354	17.5328
2.178	4.356	17.5286
2.18	4.36	17.5246
2.182	4.364	17.5206
2.183	4.366	17.5167
2.185	4.37	17.5126
2.187	4.374	17.5085
2.188	4.376	17.5044
2.19	4.38	17.5004
2.192	4.384	17.4963
2.193	4.386	17.4922
2.195	4.39	17.4882
2.197	4.394	17.4843
2.198	4.396	17.4804
2.2	4.4	17.4766
2.202	4.404	17.4728
2.203	4.406	17.4689
2.205	4.41	17.4652
2.207	4.414	17.4614
2.208	4.416	17.4576
2.21	4.42	17.4539
2.212	4.424	17.4502
2.213	4.426	17.4467
2.215	4.43	17.4432
2.217	4.434	17.4396
2.218	4.436	17.4361
2.22	4.44	17.4325
2.222	4.444	17.4288
2.223	4.446	17.4252
2.225	4.45	17.4215
2.227	4.454	17.4179
2.228	4.456	17.4144
2.23	4.46	17.4109
2.232	4.464	17.4074
2.233	4.466	17.4041
2.235	4.47	17.4009
2.237	4.474	17.3977
2.238	4.476	17.3945
2.24	4.48	17.3913
2.242	4.484	17.3879
2.243	4.486	17.3845
2.245	4.49	17.381
2.247	4.494	17.3776
2.248	4.496	17.3742
2.25	4.5	17.371
2.252	4.504	17.3679
2.253	4.506	17.365
2.255	4.51	17.3621
2.257	4.514	17.3592
2.258	4.516	17.3563
2.26	4.52	17.3533
2.262	4.524	17.3502
2.263	4.526	17.347
2.265	4.53	17.3437
2.267	4.534	17.3404
2.268	4.536	17.3371
2.27	4.54	17.3339
2.272	4.544	17.3309
2.273	4.546	17.3279
2.275	4.55	17.325
2.277	4.554	17.3221
2.278	4.556	17.3192
2.28	4.56	17.3163
2.282	4.564	17.3133
2.283	4.566	17.3103
2.285	4.57	17.3073
2.287	4.574	17.3042
2.288	4.576	17.3012
2.29	4.58	17.2983
2.292	4.584	17.2955
2.293	4.586	17.2927
2.295	4.59	17.29
2.297	4.594	17.2875
2.298	4.596	17.2849
2.3	4.6	17.2823
2.302	4.604	17.2795
2.303	4.606	17.2768
2.305	4.61	17.2739
2.307	4.614	17.271
2.308	4.616	17.2681
2.31	4.62	17.2653
2.312	4.624	17.2625
2.313	4.626	17.2597
2.315	4.63	17.2569
2.317	4.634	17.2542
2.318	4.636	17.2516
2.32	4.64	17.2489
2.322	4.644	17.2462
2.323	4.646	17.2437
2.325	4.65	17.2412
2.327	4.654	17.2389
2.328	4.656	17.2368
2.33	4.66	17.2347
2.332	4.664	17.2326
2.333	4.666	17.2303
2.335	4.67	17.2279
2.337	4.674	17.2255
2.338	4.676	17.2229
2.34	4.68	17.2202
2.342	4.684	17.2175
2.343	4.686	17.215
2.345	4.69	17.2125
2.347	4.694	17.2101
2.348	4.696	17.2077
2.35	4.7	17.2055
2.352	4.704	17.2033
2.353	4.706	17.2012
2.355	4.71	17.1988
2.357	4.714	17.1963
2.358	4.716	17.1937
2.36	4.72	17.1908
2.362	4.724	17.1879
2.363	4.726	17.1849
2.365	4.73	17.1821
2.367	4.734	17.1796
2.368	4.736	17.1776
2.37	4.74	17.1757
2.372	4.744	17.1739
2.373	4.746	17.1722
2.375	4.75	17.1704
2.377	4.754	17.1684
2.378	4.756	17.1663
2.38	4.76	17.164
2.382	4.764	17.1618
2.383	4.766	17.1597
2.385	4.77	17.1579
2.387	4.774	17.1563
2.388	4.776	17.155
2.39	4.78	17.1538
2.392	4.784	17.1527
2.393	4.786	17.1514
2.395	4.79	17.15
2.397	4.794	17.1484
2.398	4.796	17.1464
2.4	4.8	17.1443
2.402	4.804	17.142
2.403	4.806	17.1396
2.405	4.81	17.1374
2.407	4.814	17.1352
2.408	4.816	17.1333
2.41	4.82	17.1315
2.412	4.824	17.1298
2.413	4.826	17.1281
2.415	4.83	17.1264
2.417	4.834	17.1246
2.418	4.836	17.1229
2.42	4.84	17.1209
2.422	4.844	17.119
2.423	4.846	17.117
2.425	4.85	17.1152
2.427	4.854	17.1133
2.428	4.856	17.1116
2.43	4.86	17.1099
2.432	4.864	17.1082
2.433	4.866	17.1064
2.435	4.87	17.1046
2.437	4.874	17.1028
2.438	4.876	17.101
2.44	4.88	17.0992
2.442	4.884	17.0974
2.443	4.886	17.0957
2.445	4.89	17.094
2.447	4.894	17.0922
2.448	4.896	17.0904
2.45	4.9	17.0886
2.452	4.904	17.0867
2.453	4.906	17.0847
2.455	4.91	17.0827
2.457	4.914	17.0807
2.458	4.916	17.0787
2.46	4.92	17.0769
2.462	4.924	17.075
2.463	4.926	17.0733
2.465	4.93	17.0717
2.467	4.934	17.0699
2.468	4.936	17.0679
2.47	4.94	17.0658
2.472	4.944	17.0635
2.473	4.946	17.0612
2.475	4.95	17.0589
2.477	4.954	17.0566
2.478	4.956	17.0544
2.48	4.96	17.0522
2.482	4.964	17.0497
2.483	4.966	17.0461
2.485	4.97	17.0415
2.487	4.974	17.0363
2.488	4.976	17.0318
2.49	4.98	17.0282
2.492	4.984	17.0254
2.493	4.986	17.0231
2.495	4.99	17.0211
2.497	4.994	17.0195
2.498	4.996	17.0181
2.5	5	17.0166
2.502	5.004	17.0152
2.503	5.006	17.0138
2.505	5.01	17.0124
2.507	5.014	17.0108
2.508	5.016	17.009
2.51	5.02	17.0072
2.512	5.024	17.0052
2.513	5.026	17.0033
2.515	5.03	17.0016
2.517	5.034	17
2.518	5.036	16.9989
2.52	5.04	16.9979
2.522	5.044	16.9971
2.523	5.046	16.9962
2.525	5.05	16.9952
2.527	5.054	16.9942
2.528	5.056	16.993
2.53	5.06	16.9917
2.532	5.064	16.9903
2.533	5.066	16.989
2.535	5.07	16.9877
2.537	5.074	16.9865
2.538	5.076	16.9852
2.54	5.08	16.9842
2.542	5.084	16.9831
2.543	5.086	16.9818
2.545	5.09	16.9804
2.547	5.094	16.9789
2.548	5.096	16.9773
2.55	5.1	16.9756
2.552	5.104	16.9739
2.553	5.106	16.9722
2.555	5.11	16.9705
2.557	5.114	16.9688
2.558	5.116	16.9673
2.56	5.12	16.9657
2.562	5.124	16.9642
2.563	5.126	16.9626
2.565	5.13	16.9608
2.567	5.134	16.959
2.568	5.136	16.957
2.57	5.14	16.9551
2.572	5.144	16.9531
2.573	5.146	16.9511
2.575	5.15	16.9492
2.577	5.154	16.9473
2.578	5.156	16.9453
2.58	5.16	16.9431
2.582	5.164	16.9409
2.583	5.166	16.9384
2.585	5.17	16.9359
2.587	5.174	16.9333
2.588	5.176	16.9306
2.59	5.18	16.9279
2.592	5.184	16.9251
2.593	5.186	16.9224
2.595	5.19	16.9197
2.597	5.194	16.9169
2.598	5.196	16.9142
2.6	5.2	16.9115
2.602	5.204	16.9087
2.603	5.206	16.9059
2.605	5.21	16.9032
2.607	5.214	16.9004
2.608	5.216	16.8975
2.61	5.22	16.8948
2.612	5.224	16.8921
2.613	5.226	16.8895
2.615	5.23	16.8869
2.617	5.234	16.8845
2.618	5.236	16.8821
2.62	5.24	16.8797
2.622	5.244	16.8772
2.623	5.246	16.8747
2.625	5.25	16.8722
2.627	5.254	16.8696
2.628	5.256	16.8669
2.63	5.26	16.8642
2.632	5.264	16.8615
2.633	5.266	16.8587
2.635	5.27	16.8558
2.637	5.274	16.8527
2.638	5.276	16.8496
2.64	5.28	16.8463
2.642	5.284	16.8422
2.643	5.286	16.8369
2.645	5.29	16.8315
2.647	5.294	16.8269
2.648	5.296	16.823
2.65	5.3	16.8195
2.652	5.304	16.8159
2.653	5.306	16.8123
2.655	5.31	16.8087
2.657	5.314	16.8052
2.658	5.316	16.8017
2.66	5.32	16.7981
2.662	5.324	16.7946
2.663	5.326	16.7911
2.665	5.33	16.7878
2.667	5.334	16.7846
2.668	5.336	16.7816
2.67	5.34	16.7786
2.672	5.344	16.7758
2.673	5.346	16.773
2.675	5.35	16.7703
2.677	5.354	16.7675
2.678	5.356	16.7649
2.68	5.36	16.7621
2.682	5.364	16.7595
2.683	5.366	16.7569
2.685	5.37	16.7543
2.687	5.374	16.7517
2.688	5.376	16.7492
2.69	5.38	16.7467
2.692	5.384	16.7444
2.693	5.386	16.7421
2.695	5.39	16.7399
2.697	5.394	16.7377
2.698	5.396	16.7354
2.7	5.4	16.7332
2.702	5.404	16.731
2.703	5.406	16.7289
2.705	5.41	16.7268
2.707	5.414	16.7248
2.708	5.416	16.723
2.71	5.42	16.7212
2.712	5.424	16.7194
2.713	5.426	16.7177
2.715	5.43	16.7157
2.717	5.434	16.7138
2.718	5.436	16.7118
2.72	5.44	16.7098
2.722	5.444	16.7076
2.723	5.446	16.7054
2.725	5.45	16.7033
2.727	5.454	16.701
2.728	5.456	16.6988
2.73	5.46	16.6966
2.732	5.464	16.6945
2.733	5.466	16.6923
2.735	5.47	16.6903
2.737	5.474	16.6881
2.738	5.476	16.6859
2.74	5.48	16.6836
2.742	5.484	16.6812
2.743	5.486	16.6787
2.745	5.49	16.6761
2.747	5.494	16.6735
2.748	5.496	16.6708
2.75	5.5	16.6682
2.752	5.504	16.6655
2.753	5.506	16.6628
2.755	5.51	16.6603
2.757	5.514	16.6578
2.758	5.516	16.6553
2.76	5.52	16.6528
2.762	5.524	16.6503
2.763	5.526	16.6479
2.765	5.53	16.6454
2.767	5.534	16.6429
2.768	5.536	16.6403
2.77	5.54	16.6378
2.772	5.544	16.6352
2.773	5.546	16.6326
2.775	5.55	16.63
2.777	5.554	16.6274
2.778	5.556	16.6248
2.78	5.56	16.622
2.782	5.564	16.6192
2.783	5.566	16.6165
2.785	5.57	16.6137
2.787	5.574	16.6109
2.788	5.576	16.6083
2.79	5.58	16.6057
2.792	5.584	16.6031
2.793	5.586	16.6006
2.795	5.59	16.598
2.797	5.594	16.5954
2.798	5.596	16.5927
2.8	5.6	16.5899
2.802	5.604	16.5872
2.803	5.606	16.5846
2.805	5.61	16.5819
2.807	5.614	16.5794
2.808	5.616	16.5768
2.81	5.62	16.5742
2.812	5.624	16.5717
2.813	5.626	16.569
2.815	5.63	16.5662
2.817	5.634	16.5634
2.818	5.636	16.5608
2.82	5.64	16.5582
2.822	5.644	16.5557
2.823	5.646	16.5534
2.825	5.65	16.551
2.827	5.654	16.5487
2.828	5.656	16.5464
2.83	5.66	16.5441
2.832	5.664	16.5418
2.833	5.666	16.5395
2.835	5.67	16.5372
2.837	5.674	16.535
2.838	5.676	16.5327
2.84	5.68	16.5301
2.842	5.684	16.5274
2.843	5.686	16.5248
2.845	5.69	16.5224
2.847	5.694	16.5205
2.848	5.696	16.5188
2.85	5.7	16.5172
2.852	5.704	16.5156
2.853	5.706	16.5138
2.855	5.71	16.5119
2.857	5.714	16.5097
2.858	5.716	16.5073
2.86	5.72	16.5044
2.862	5.724	16.5012
2.863	5.726	16.4979
2.865	5.73	16.4948
2.867	5.734	16.492
2.868	5.736	16.4894
2.87	5.74	16.487
2.872	5.744	16.4846
2.873	5.746	16.4821
2.875	5.75	16.4796
2.877	5.754	16.477
2.878	5.756	16.4746
2.88	5.76	16.4722
2.882	5.764	16.47
2.883	5.766	16.4678
2.885	5.77	16.4658
2.887	5.774	16.4638
2.888	5.776	16.4618
2.89	5.78	16.4597
2.892	5.784	16.4577
2.893	5.786	16.4556
2.895	5.79	16.4535
2.897	5.794	16.4514
2.898	5.796	16.4493
2.9	5.8	16.4473
2.902	5.804	16.4453
2.903	5.806	16.4431
2.905	5.81	16.4409
2.907	5.814	16.4387
2.908	5.816	16.4363
2.91	5.82	16.4338
2.912	5.824	16.4313
2.913	5.826	16.4288
2.915	5.83	16.4261
2.917	5.834	16.4236
2.918	5.836	16.4211
2.92	5.84	16.4186
2.922	5.844	16.4161
2.923	5.846	16.4137
2.925	5.85	16.4111
2.927	5.854	16.4086
2.928	5.856	16.406
2.93	5.86	16.4034
2.932	5.864	16.4009
2.933	5.866	16.3983
2.935	5.87	16.3958
2.937	5.874	16.3934
2.938	5.876	16.3909
2.94	5.88	16.3885
2.942	5.884	16.386
2.943	5.886	16.3836
2.945	5.89	16.3812
2.947	5.894	16.3788
2.948	5.896	16.3764
2.95	5.9	16.3741
2.952	5.904	16.3716
2.953	5.906	16.3692
2.955	5.91	16.3669
2.957	5.914	16.3646
2.958	5.916	16.3624
2.96	5.92	16.3601
2.962	5.924	16.3578
2.963	5.926	16.3557
2.965	5.93	16.3534
2.967	5.934	16.3512
2.968	5.936	16.3488
2.97	5.94	16.3465
2.972	5.944	16.344
2.973	5.946	16.3417
2.975	5.95	16.3394
2.977	5.954	16.3373
2.978	5.956	16.3355
2.98	5.96	16.3337
2.982	5.964	16.3319
2.983	5.966	16.3301
2.985	5.97	16.3282
2.987	5.974	16.3264
2.988	5.976	16.3245
2.99	5.98	16.3225
2.992	5.984	16.3206
2.993	5.986	16.3187
2.995	5.99	16.3168
2.997	5.994	16.315
2.998	5.996	16.3087
3	6	16.3026
3.002	6.004	16.2986
3.003	6.006	16.2955
3.005	6.01	16.2926
3.007	6.014	16.2893
3.008	6.016	16.2859
3.01	6.02	16.2827
3.012	6.024	16.28
3.013	6.026	16.2778
3.015	6.03	16.2759
3.017	6.034	16.2741
3.018	6.036	16.2724
3.02	6.04	16.2709
3.022	6.044	16.2691
3.023	6.046	16.2667
3.025	6.05	16.2642
3.027	6.054	16.2624
3.028	6.056	16.2609
3.03	6.06	16.2593
3.032	6.064	16.2571
3.033	6.066	16.2546
3.035	6.07	16.2518
3.037	6.074	16.2491
3.038	6.076	16.2464
3.04	6.08	16.2439
3.042	6.084	16.2412
3.043	6.086	16.2385
3.045	6.09	16.2357
3.047	6.094	16.2329
3.048	6.096	16.23
3.05	6.1	16.227
3.052	6.104	16.2241
3.053	6.106	16.2213
3.055	6.11	16.2185
3.057	6.114	16.2158
3.058	6.116	16.2132
3.06	6.12	16.2108
3.062	6.124	16.2083
3.063	6.126	16.2058
3.065	6.13	16.2032
3.067	6.134	16.2007
3.068	6.136	16.1983
3.07	6.14	16.1959
3.072	6.144	16.1936
3.073	6.146	16.1911
3.075	6.15	16.1884
3.077	6.154	16.1861
3.078	6.156	16.1846
3.08	6.16	16.1834
3.082	6.164	16.1823
3.083	6.166	16.1811
3.085	6.17	16.1795
3.087	6.174	16.1778
3.088	6.176	16.1761
3.09	6.18	16.1743
3.092	6.184	16.1726
3.093	6.186	16.171
3.095	6.19	16.1695
3.097	6.194	16.168
3.098	6.196	16.1664
3.1	6.2	16.1647
3.102	6.204	16.163
3.103	6.206	16.1613
3.105	6.21	16.1591
3.107	6.214	16.1569
3.108	6.216	16.1552
3.11	6.22	16.154
3.112	6.224	16.153
3.113	6.226	16.152
3.115	6.23	16.151
3.117	6.234	16.1499
3.118	6.236	16.1487
3.12	6.24	16.1472
3.122	6.244	16.1457
3.123	6.246	16.1439
3.125	6.25	16.142
3.127	6.254	16.1399
3.128	6.256	16.1375
3.13	6.26	16.1356
3.132	6.264	16.1342
3.133	6.266	16.1331
3.135	6.27	16.1321
3.137	6.274	16.131
3.138	6.276	16.1298
3.14	6.28	16.1287
3.142	6.284	16.1276
3.143	6.286	16.1265
3.145	6.29	16.1246
3.147	6.294	16.1265
3.148	6.296	16.1294
3.15	6.3	16.1307
3.152	6.304	16.1303
3.153	6.306	16.1291
3.155	6.31	16.1281
3.157	6.314	16.1277
3.158	6.316	16.1277
3.16	6.32	16.1275
3.162	6.324	16.127
3.163	6.326	16.1262
3.165	6.33	16.1253
3.167	6.334	16.124
3.168	6.336	16.1225
3.17	6.34	16.1209
3.172	6.344	16.1191
3.173	6.346	16.1171
3.175	6.35	16.1148
3.177	6.354	16.1125
3.178	6.356	16.1107
3.18	6.36	16.11
3.182	6.364	16.1099
3.183	6.366	16.1099
3.185	6.37	16.11
3.187	6.374	16.1097
3.188	6.376	16.1092
3.19	6.38	16.1085
3.192	6.384	16.1076
3.193	6.386	16.1067
3.195	6.39	16.1059
3.197	6.394	16.105
3.198	6.396	16.1042
3.2	6.4	16.1033
3.202	6.404	16.1025
3.203	6.406	16.1016
3.205	6.41	16.1005
3.207	6.414	16.0993
3.208	6.416	16.0979
3.21	6.42	16.0962
3.212	6.424	16.0944
3.213	6.426	16.0924
3.215	6.43	16.0905
3.217	6.434	16.0886
3.218	6.436	16.0867
3.22	6.44	16.0851
3.222	6.444	16.0837
3.223	6.446	16.0825
3.225	6.45	16.0814
3.227	6.454	16.0804
3.228	6.456	16.0793
3.23	6.46	16.078
3.232	6.464	16.0765
3.233	6.466	16.075
3.235	6.47	16.0734
3.237	6.474	16.0716
3.238	6.476	16.0699
3.24	6.48	16.0681
3.242	6.484	16.0663
3.243	6.486	16.0647
3.245	6.49	16.0631
3.247	6.494	16.0615
3.248	6.496	16.0599
3.25	6.5	16.0585
3.252	6.504	16.0571
3.253	6.506	16.0556
3.255	6.51	16.0542
3.257	6.514	16.0528
3.258	6.516	16.0515
3.26	6.52	16.0502
3.262	6.524	16.049
3.263	6.526	16.0477
3.265	6.53	16.0464
3.267	6.534	16.045
3.268	6.536	16.0438
3.27	6.54	16.0425
3.272	6.544	16.0412
3.273	6.546	16.04
3.275	6.55	16.0387
3.277	6.554	16.0374
3.278	6.556	16.0362
3.28	6.56	16.0351
3.282	6.564	16.0341
3.283	6.566	16.0332
3.285	6.57	16.0323
3.287	6.574	16.0313
3.288	6.576	16.0302
3.29	6.58	16.0291
3.292	6.584	16.0279
3.293	6.586	16.0267
3.295	6.59	16.0255
3.297	6.594	16.0245
3.298	6.596	16.0236
3.3	6.6	16.0227
3.302	6.604	16.0219
3.303	6.606	16.0211
3.305	6.61	16.0202
3.307	6.614	16.0193
3.308	6.616	16.0183
3.31	6.62	16.0172
3.312	6.624	16.0161
3.313	6.626	16.0149
3.315	6.63	16.0139
3.317	6.634	16.0129
3.318	6.636	16.012
3.32	6.64	16.0112
3.322	6.644	16.0104
3.323	6.646	16.0097
3.325	6.65	16.0089
3.327	6.654	16.0081
[truncated: 12,172 more rows]
[truncated: 1 more columns]
