# Supplementary material for: An automated and parallelised DIY-dosing unit for individual and complex feeding profiles: Construction, validation and applications
Source: PLoS One. 2019 Jun 19;14(6):e0217268. doi: 10.1371/journal.pone.0217268 (PMC6583958; doi:10.1371/journal.pone.0217268)
Supplement: S8 File — (ZIP) [file pone.0217268.s010.zip › Pputida_encapsulated.xlsx]

## Sheet: histogram
				imageJ exported value	pixel	cm	mm				5 cm	enstprechen	256.729	Pixeln
				15203	15.203	0.29609	2.9609				1cm	entspricht	51	Pixel
				14590	14.59	0.284152	2.84152
				13845	13.845	0.269642	2.69642
				14018	14.018	0.273012	2.73012
				15150	15.15	0.295058	2.95058
				14240	14.24	0.277335	2.77335
				15200	15.2	0.296032	2.96032
				13953	13.953	0.271746	2.71746
				15134	15.134	0.294747	2.94747
				15136	15.136	0.294786	2.94786
				13845	13.845	0.269642	2.69642
				14714	14.714	0.286567	2.86567
				14533	14.533	0.283042	2.83042
				16696	16.696	0.325168	3.25168
				15253	15.253	0.297064	2.97064
				14748	14.748	0.287229	2.87229			diameter=[2.9609043	2.84152	2.69642	2.73012	2.95058	2.77335	2.96032	2.71746	2.94747	2.94786	2.69642	2.86567	2.83042	3.25168	2.97064	2.87229	2.86314	2.98213	3.06588	2.99129	2.5673	2.90365	2.80237	3.34244	3.14476	3.15391	3.06023	2.90326	2.846	3.0353
				14701	14.701	0.286314	2.86314			];
				15312	15.312	0.298213	2.98213
				15742	15.742	0.306588	3.06588			histogram (diameter)
				15359	15.359	0.299129	2.99129			ylabel('Number of particles');
				13182	13.182	0.25673	2.5673			xlabel('Diameter, mm');
				14909	14.909	0.290365	2.90365			xlim([0 10])
				14389	14.389	0.280237	2.80237
				17162	17.162	0.334244	3.34244
				16147	16.147	0.314476	3.14476
				16194	16.194	0.315391	3.15391
				15713	15.713	0.306023	3.06023
				14907	14.907	0.290326	2.90326
				14613	14.613	0.2846	2.846
				15585	15.585	0.30353	3.0353
			av	15005.8	15.0058	0.292249	2.92249
			sd	868.901	0.868901	0.0169225	0.169225
					15.0058		0.292249		hier die Größenverteilung:
					0.868901		0.0169225
									d = 0,292+-0,017 (n=30)

## Sheet: smooth plot
						av od bins
						0	0	0
	mm			#	%	0.2	0	0
	2.5673		2.5-2.7	3	10	0.3	0	0
	2.69642		2.7-2.9	10	33.3333	0.4	0	0
	2.69642		2.9-3.1	13	43.3333	0.6	0	0
	2.71746		3.1-3.3	3	10	0.8	0	0
	2.73012		3.3-3.5	1	3.33333	1	0	0
	2.77335		sum	30		1.2	0	0
	2.80237					1.4	0	0
	2.83042					1.6	0	0
	2.84152					1.8	0	0
	2.846					2	0	0
	2.86314					2.2	0	0
	2.86567					2.4	0	0
	2.87229					2.6	3	10
	2.90326					2.8	10	33.3333
	2.90365					3	13	43.3333
	2.94747					3.2	3	10
	2.94786					3.4	1	3.33333
	2.95058					3.6	0	0
	2.96032					3.8	0	0
	2.9609					4	0	0
	2.97064					4.2	0	0
	2.98213					4.4	0	0
	2.99129					4.6	0	0
	3.0353					4.8	0	0
	3.06023					5	0	0
	3.06588					5.2	0	0
	3.14476					5.4	0	0
	3.15391					5.6	0	0
	3.25168					5.8	0	0
	3.34244					6	0	0
	2.92249					6.2	0	0
	0.169225					6.4	0	0
						6.6	0	0
						6.8	0	0
						7	0	0
						7.2	0	0
						7.4	0	0
						7.6	0	0
						7.8	0	0
						8	0	0
						8.2	0	0
						8.4	0	0
						8.6	0	0
						8.8	0	0
						9	0	0
						9.2	0	0
						9.4	0	0
						9.6	0	0
						9.8	0	0
						10	0	0
