# Supplementary material for: An automated and parallelised DIY-dosing unit for individual and complex feeding profiles: Construction, validation and applications
Source: PLoS One. 2019 Jun 19;14(6):e0217268. doi: 10.1371/journal.pone.0217268 (PMC6583958; doi:10.1371/journal.pone.0217268)
Supplement: S8 File — (ZIP) [file pone.0217268.s010.zip › shaking flask.xlsx]

## Sheet: Validierung
Alle Spritzen mit 30 cm Schlauch und Kanüle	t in min	t in h	Sollwerte,ml	Spritze 10ml	2	3	mittelwert	standardabweichung		t in min	t in h	Sollwerte,ml	Spritze 10ml	2	3	mittelwert	standardabweichung		t in min	t in h	Sollwerte,ml	Spritze 1ml	2	3	mittelwert	standardabweichung			t in min	t in h	Sollwerte,ml	Spritze 50ml
Volumen mit Pipette aus Eppi abgenommen			10µl/h	µl	µl	µl				1	0.0166667	0.0691428	µl	µl	µl				1	0.0166667	0.00686344	µl	µl	µl					1	0.0166667	0.342664	µl	ml
	30	0.5	5	4	5	4	4.33333	0.57735		20	0.333333	0.0949016	90	80	70	0.08	0.01		20	0.333333	0.00942038	7	5	9	0.007	0.002			20	0.333333	0.470321	420	0.42
	60	1	10	8	8	9	8.33333	0.57735		40	0.666667	0.132446	130	115	125	0.123333	0.00763763		40	0.666667	0.0131472	12	10	12	0.0113333	0.0011547			40	0.666667	0.656386	600	0.6
	90	1.5	15	14	15	15	14.6667	0.57735		60	1	0.184843	180	180	185	0.181667	0.00288675		60	1	0.0183484	16	14	20	0.0166667	0.00305505			60	1	0.916061	880	0.88
	120	2	20	22	20	18	20	2		80	1.33333	0.257969	250	255	255	0.253333	0.00288675		80	1.33333	0.0256073	22	26	24	0.024	0.002			80	1.33333	1.27847	1120	1.12
	150	2.5	25	24	24	25	24.3333	0.57735		100	1.66667	0.360025	350	360	355	0.355	0.005		100	1.66667	0.0357378	34	35	35	0.0346667	0.00057735			100	1.66667	1.78424	1700	1.7
	180	3	30	30	28	30	29.3333	1.1547		120	2	0.502456	500	500	500	0.5	0		120	2	0.0498761	48	47	50	0.0483333	0.00152753			120	2	2.49011	2380	2.38
	210	3.5	35	35	36	35	35.3333	0.57735		140	2.33333	0.701234	700	695	700	0.698333	0.00288675		140	2.33333	0.0696077	70	70	74	0.0713333	0.0023094			140	2.33333	3.47523	3350	3.35
	240	4	40	40	40	39	39.6667	0.57735		160	2.66667	0.97865	975	970	980	0.975	0.005		160	2.66667	0.0971454	95	90	97	0.094	0.00360555			160	2.66667	4.85008	4720	4.72
	270	4.5	45	46	45	45	45.3333	0.57735		180	3	1.36582	1300	1350	1340	1.33	0.0264575		180	3	0.135577	135	130	133	0.132667	0.00251661			180	3	6.76883	6720	6.72
	300	5	50	52	49	50	50.3333	1.52753		200	3.33333	1.90615	1900	1910	1900	1.90333	0.0057735		200	3.33333	0.189213	190	180	182	0.184	0.0052915			200	3.33333	9.44666	9380	9.38
	330	5.5	55	55	55	54	54.6667	0.57735		220	3.66667	2.66025	2640	2630	2650	2.64	0.01		220	3.66667	0.264069	260	260	260	0.26	0			220	3.66667	13.1839	13020	13.02
	360	6	60	62	60	60	60.6667	1.1547		240	4	3.71267	3700	3700	3700	3.7	0		240	4	0.368538	360	362	370	0.364	0.0052915			240	4	18.3996	18040	18.04
	390	6.5	65	65	65	65	65	0		250	4.16667	4.38601	4360	4350	4380	4.36333	0.0152753		250	4.16667	0.435376	430	435	430	0.431667	0.00288675			250	4.16667	21.7365	21430	21.43
	420	7	70	70	69	70	69.6667	0.57735		260	4.33333	5.18145	5150	5180	5150	5.16	0.0173205		260	4.33333	0.514336	510	500	520	0.51	0.01			260	4.33333	25.6787	25280	25.28
		slope	10	10.2901	10.0615	10.1319				270	4.5	6.12116	6120	6100	6100	6.10667	0.011547		270	4.5	0.607616	600	610	605	0.605	0.005			270	4.5	30.3358	30050	30.05
		sd	1.37527e-16	0.147891	0.116186	0.0806527				280	4.66667	7.2313	7100	7250	7200	7.18333	0.0763763		280	4.66667	0.717813	715	700	720	0.711667	0.0104083			280	4.66667	35.8375	35600	35.6
		R^2	1	0.997527	0.998402	0.99924				290	4.83333	8.54277	8300	8400	8580	8.42667	0.141892		290	4.83333	0.847996	840	850	850	0.846667	0.0057735			290	4.83333	42.337	42040	42.04
				10.1612						300	5	10.0921	10000	10000	10000	10	0		300	5	1.00179	1000	1000	1000	1	0			300	5	50.0152	49800	49.8
																													320	5.33333	69.8019	50000	50
										20	0.333333	-2.35491	4.49981	4.38203	4.2485	-2.52573			20	0.333333	-4.66488	1.94591	1.60944	2.19722	-4.96185
										40	0.666667	-2.02158	4.86753	4.74493	4.82831	-2.09286			40	0.666667	-4.33155	2.48491	2.30259	2.48491	-4.48001				20	0.333333	-0.754339	6.04025
										60	1	-1.68825	5.19296	5.19296	5.22036	-1.70558			60	1	-3.99821	2.77259	2.63906	2.99573	-4.09434				40	0.666667	-0.421006	6.39693
										80	1.33333	-1.35491	5.52146	5.54126	5.54126	-1.37305			80	1.33333	-3.66488	3.09104	3.2581	3.17805	-3.7297				60	1	-0.0876723	6.77992
										100	1.66667	-1.02158	5.85793	5.8861	5.87212	-1.03564			100	1.66667	-3.33155	3.52636	3.55535	3.55535	-3.36198				80	1.33333	0.245661	7.02108
										120	2	-0.688248	6.21461	6.21461	6.21461	-0.693147			120	2	-2.99821	3.8712	3.85015	3.91202	-3.02963				100	1.66667	0.578994	7.43838
										140	2.33333	-0.354914	6.55108	6.54391	6.55108	-0.359059			140	2.33333	-2.66488	4.2485	4.2485	4.30407	-2.64039				120	2	0.912328	7.77486
										160	2.66667	-0.0215809	6.88244	6.8773	6.88755	-0.0253178			160	2.66667	-2.33155	4.55388	4.49981	4.57471	-2.36446				140	2.33333	1.24566	8.11672
										180	3	0.311752	7.17012	7.20786	7.20042	0.285179			180	3	-1.99821	4.90527	4.86753	4.89035	-2.01992				160	2.66667	1.57899	8.45956
										200	3.33333	0.645086	7.54961	7.55486	7.54961	0.643607			200	3.33333	-1.66488	5.24702	5.19296	5.20401	-1.69282				180	3	1.91233	8.81284
										220	3.66667	0.978419	7.87853	7.87474	7.88231	0.970779			220	3.66667	-1.33155	5.56068	5.56068	5.56068	-1.34707				200	3.33333	2.24566	9.14634
										240	4	1.31175	8.21609	8.21609	8.21609	1.30833			240	4	-0.998213	5.8861	5.89164	5.9135	-1.0106				220	3.66667	2.57899	9.47424
										250	4.16667	1.47842	8.38023	8.37793	8.3848	1.47324			250	4.16667	-0.831546	6.06379	6.07535	6.06379	-0.840102				240	4	2.91233	9.80035
										260	4.33333	1.64509	8.54675	8.55256	8.54675	1.64094			260	4.33333	-0.664879	6.23441	6.21461	6.25383	-0.673345				250	4.16667	3.07899	9.97255
										270	4.5	1.81175	8.71932	8.71604	8.71604	1.80938			270	4.5	-0.498213	6.39693	6.41346	6.40523	-0.502527				260	4.33333	3.24566	10.1378
										280	4.66667	1.97842	8.86785	8.88876	8.88184	1.97176			280	4.66667	-0.331546	6.57228	6.55108	6.57925	-0.340146				270	4.5	3.41233	10.3106
										290	4.83333	2.14509	9.02401	9.03599	9.05719	2.1314			290	4.83333	-0.164879	6.7334	6.74524	6.74524	-0.166448				280	4.66667	3.57899	10.4801
										300	5	2.31175	9.21034	9.21034	9.21034	2.30259			300	5	0.00178723	6.90776	6.90776	6.90776	0				290	4.83333	3.74566	10.6464
											slope	1	1.00504	1.01985	1.02357	1.01573				slope	1	1.03804	1.07026	1.00583	1.0353				300	5	3.91233	10.8158
											sd	4.26895e-17	0.00234836	0.00624742	0.0100314	0.00535479				sd	4.70121e-17	0.00837629	0.0196846	0.00641344	0.00842994					slope	1	1.02071
											R^2	1	0.999913	0.9994	0.998466	0.999556				R^2	1	0.998959	0.994617	0.99935	0.99894					sd	8.80618e-18	0.00358803
																														R^2	1	0.999802

## Sheet: Setup
qs	1.52	g/gh		t in min	F(t)	V(t)	V(t)	Motor				10ml spritze	50ml spritze					Speed Test	mit gear boxes	s	Power	grad	grad/sek	aus gleichung	delta
Y	0.25	g/g	0,25	min	ml/min	µl zugegeben	mg	grad	delta grad	strecke mm	grad ist	cxo soll	cs benötigt							20	5	977	48.85	53.709	4.859	0.090469
Y(hd)/wild	0.25	0,35 (wild)		0	0.333045	0	0	0				0.2	0.8								6	1160	58	62.0394	4.0394	0.0651102
μ	0.03	1/h		10	0.334714	55.6465	0.200501	23077.7	23077.7	0.445172		0.201003	0.80401								7	1304	65.2	70.3698	5.1698	0.0734662
t	7	h		20	0.336392	111.572	0.402007	46190.8	23113.1	0.891026		0.20201	0.80804								8	1460	73	78.7002	5.7002	0.0724293
cx0	0.2	mg/ml		30	0.338078	167.778	0.604523	69459.9	23269.2	1.33989		0.203023	0.81209								9	1646	82.3	87.0306	4.7306	0.0543556
V0	50	ml		40	0.339773	224.265	0.808054	92845.7	23385.8	1.79101	5000	0.20404	0.816161								10	1842	92.1	95.361	3.261	0.0341964
m(gesamt)	180.156	mg		50	0.341476	281.036	1.0126	116349	23503	2.24438		0.205063	0.820252								11	2019	100.95	103.691	2.7414	0.0264381
c(Glucose)	0.02	mol/l		60	0.343188	338.091	1.21818	139970	23620.8	2.70003	8000	0.206091	0.824364								12	2132	106.6	112.022	5.4218	0.0483995
β(Glucose)	3.60312	mg/ml		70	0.344908	395.432	1.42479	163709	23739.2	3.15796		0.207124	0.828496								13	2354	117.7	120.352	2.6522	0.022037
M(Glucose)	180.156	g/mol		80	0.346637	453.061	1.63243	187567	23858.2	3.61819		0.208162	0.832649								14	2562	128.1	128.683	0.5826	0.00452742
Länge 1ml Spritze	57	mm		90	0.348374	510.978	1.84111	211545	23977.8	4.08073		0.209206	0.836822								15	2738	136.9	137.013	0.113	0.000824739
Fläche	17.5439	mm^2		100	0.35012	569.186	2.05084	235643	24098	4.54558		0.210254	0.841017								16	2862	143.1	145.343	2.2434	0.0154352
				110	0.351875	627.685	2.26162	259862	24218.8	5.01277		0.211308	0.845232								17	2994	149.7	153.674	3.9738	0.0258587
1 cm , 10ml Spritze =	1,25 ml			120	0.353639	686.478	2.47346	284202	24340.2	5.48229		0.212367	0.849469								18	3232	161.6	162.004	0.4042	0.002495
max. Strecke 3cm	max Vol. 3,75ml			130	0.355412	745.566	2.68636	308664	24462.2	5.95417		0.213432	0.853727								19	3380	169	170.335	1.3346	0.00783517
				140	0.357193	804.949	2.90033	333249	24584.8	6.42841		0.214502	0.858007								20	3391	169.55	178.665	9.115	0.0510173
Länge 10ml Spritze	80	mm		150	0.358984	864.631	3.11537	357957	24708.1	6.90504		0.215577	0.862307								21	3647	182.35	186.995	4.6454	0.0248423
Fläche	1250	mm^2		160	0.360783	924.611	3.33148	382789	24831.9	7.38405		0.216657	0.86663								22	3911	195.55	195.326	-0.2242	-0.00114783
1ml Spritze	57			170	0.362592	984.892	3.54868	407745	24956.4	7.86546		0.217743	0.870974								23	4079	203.95	203.656	-0.2938	-0.00144263
Fläche	17.5439	mm^2		180	0.364409	1045.48	3.76697	432827	25081.5	8.34928		0.218835	0.875339								24	4259	212.95	211.987	-0.9634	-0.00454463
ohne gear boxes	90	grad/mm		190	0.366236	1106.36	3.98635	458034	25207.2	8.83553		0.219932	0.879727								25	4417	220.85	220.317	-0.533	-0.00241924
24*24 gear ratio	51840	grad/mm		200	0.368072	1167.55	4.20684	483368	25333.5	9.32422		0.221034	0.884137								26	4602	230.1	228.647	-1.4526	-0.00635301
bei gear ration 24*24 und 10ml Spritze	414000	grad/ml		210	0.369916	1229.05	4.42842	508828	25460.5	9.81536		0.222142	0.888568								27	4750	237.5	236.978	-0.5222	-0.00220358
10ml spritze	8	mm/ml		220	0.371771	1290.86	4.65112	534416	25588.2	10.309		0.223256	0.893022								28	4927	246.35	245.308	-1.0418	-0.0042469
gear ratio	576			230	0.373634	1352.98	4.87494	560133	25716.4	10.805		0.224375	0.897499								29	5106	255.3	253.639	-1.6614	-0.00655026
				240	0.375507	1415.41	5.09987	585978	25845.3	11.3036		0.225499	0.901997								30	5237	261.85	261.969	0.119	0.000454252
		t		250	0.377389	1478.15	5.32594	611953	25974.9	11.8046		0.22663	0.906519								31	5458	272.9	270.299	-2.6006	-0.00962118
		grad		260	0.379281	1541.2	5.55314	638058	26105.1	12.3082		0.227766	0.911063								32	5609	280.45	278.63	-1.8202	-0.00653268
				270	0.381182	1604.57	5.78147	664294	26235.9	12.8143		0.228907	0.915629								33	5755	287.75	286.96	-0.7898	-0.0027523
				280	0.383093	1668.26	6.01095	690661	26367.4	13.3229		0.230055	0.920219								34	5942	297.1	295.291	-1.8094	-0.00612752
				290	0.385013	1732.27	6.24158	717161	26499.6	13.8341		0.231208	0.924832								35	6102	305.1	303.621	-1.479	-0.0048712
				300	0.386943	1796.6	6.47337	743793	26632.4	14.3479		0.232367	0.929467								36	6252	312.6	311.951	-0.6486	-0.00207917
				310	0.388883	1861.25	6.70632	770559	26765.9	14.8642		0.233532	0.934126								37	6417	320.85	320.282	-0.5682	-0.00177406
				320	0.390832	1926.23	6.94043	797459	26900.1	15.3831		0.234702	0.938809								38	6592	329.6	328.612	-0.9878	-0.00300597
				330	0.392791	1991.53	7.17572	824494	27034.9	15.9046		0.235879	0.943514								39	6744	337.2	336.943	-0.2574	-0.000763928
				340	0.39476	2057.16	7.41219	851665	27170.4	16.4287		0.237061	0.948244								40	6882	344.1	345.273	1.173	0.00339731
				350	0.396738	2123.12	7.64985	878971	27306.6	16.9555		0.238249	0.952997								41	7033	351.65	353.603	1.9534	0.00552427
				360	0.398727	2189.41	7.88869	906415	27443.5	17.4849		0.239443	0.957774								42	7242	362.1	361.934	-0.1662	-0.0004592
				370	0.400726	2256.03	8.12874	933996	27581.1	18.0169		0.240644	0.962575								43	7352	367.6	370.264	2.6642	0.0071954
				380	0.402734	2322.98	8.36998	961715	27719.3	18.5516		0.24185	0.9674								44	7548	377.4	378.595	1.1946	0.00315535
				390	0.404753	2390.27	8.61244	989573	27858.3	19.089		0.243062	0.972249								45	7735	386.75	386.925	0.175	0.000452284
				400	0.406782	2457.9	8.85611	1.01757e+06	27997.9	19.6291		0.244281	0.977122								46	8001	400.05	395.255	-4.7946	-0.0121304
				410	0.408821	2525.87	9.101	1.04571e+06	28138.2	20.1719		0.245505	0.98202								47	8130	406.5	403.586	-2.9142	-0.00722077
				420	0.41087	2594.18	9.34712	1.07399e+06	28279.3	20.7174		0.246736	0.986942								48	8312	415.6	411.916	-3.6838	-0.00894308
				430	0.41293	2662.83	9.59448	1.10241e+06	28421	21.2656											49	8470	423.5	420.247	-3.2534	-0.00774165
				440	0.414999	2731.82	9.84307	1.13097e+06	28563.5	21.8166											50	8653	432.65	428.577	-4.073	-0.00950354
				450	0.41708	2801.16	10.0929	1.15968e+06	28706.7	22.3704											51	8831	441.55	436.907	-4.6426	-0.0106261
				460	0.41917	2870.85	10.344	1.18853e+06	28850.6	22.9269											52	9015	450.75	445.238	-5.5122	-0.0123804
																					53	9187	459.35	453.568	-5.7818	-0.0127474
																					54	9312	465.6	461.899	-3.7014	-0.00801345
																					55	9517	475.85	470.229	-5.621	-0.0119538
																					56	9684	484.2	478.559	-5.6406	-0.0117866
																					57	9829	491.45	486.89	-4.5602	-0.00936598
																					58	10033	501.65	495.22	-6.4298	-0.0129837
																					59	10160	508	503.551	-4.4494	-0.00883605
																					60	10290	514.5	511.881	-2.619	-0.00511642
																					61	10470	523.5	520.211	-3.2886	-0.00632166
																					62	10627	531.35	528.542	-2.8082	-0.00531311
																					63	10801	540.05	536.872	-3.1778	-0.0059191
																					64	10972	548.6	545.203	-3.3974	-0.00623144
																					65	11129	556.45	553.533	-2.917	-0.00526979
																					66	11298	564.9	561.863	-3.0366	-0.00540452
																					67	11465	573.25	570.194	-3.0562	-0.00535993
																					68	11610	580.5	578.524	-1.9758	-0.00341524
																					69	11862	593.1	586.855	-6.2454	-0.0106422
																					70	12019	600.95	595.185	-5.765	-0.00968606
																					71	12206	610.3	603.515	-6.7846	-0.0112418
																					72	12373	618.65	611.846	-6.8042	-0.0111208
																					73	12533	626.65	620.176	-6.4738	-0.0104386
																					74	12705	635.25	628.507	-6.7434	-0.0107292
																					75	12892	644.6	636.837	-7.763	-0.0121899
																					76	13006	650.3	645.167	-5.1326	-0.00795545
																					77	13147	657.35	653.498	-3.8522	-0.00589474
																					78	13300	665	661.828	-3.1718	-0.00479248
																					79	13491	674.55	670.159	-4.3914	-0.00655278
																					80	13634	681.7	678.489	-3.211	-0.00473257
																					81	13756	687.8	686.819	-0.9806	-0.00142774
																					82	13925	696.25	695.15	-1.1002	-0.00158268
																					83	14074	703.7	703.48	-0.2198	-0.000312447
																					84	13985	699.25	711.811	12.5606	0.017646
																					85	14175	708.75	720.141	11.391	0.0158177
																					86	14355	717.75	728.471	10.7214	0.0147177
																					87	14541	727.05	736.802	9.7518	0.0132353
																					88	14687	734.35	745.132	10.7822	0.0144702
																					89	14903	745.15	753.463	8.3126	0.0110325
																					90	15038	751.9	761.793	9.893	0.0129865
																					91	15172	758.6	770.123	11.5234	0.0149631
																					92	15301	765.05	778.454	13.4038	0.0172185
																					93	15509	775.45	786.784	11.3342	0.0144057
																					94	15657	782.85	795.115	12.2646	0.0154249
																					95	15844	792.2	803.445	11.245	0.013996
																					96	16003	800.15	811.775	11.6254	0.014321
																					97	16185	809.25	820.106	10.8558	0.0132371
																					98	16380	819	828.436	9.4362	0.0113904
																					99	16789	839.45	836.767	-2.6834	-0.00320687
																					100	17225	861.25	845.097	-16.153	-0.0191138
				136
				137
				138
				139
				140
				141
				142
				143
				144
				145
				146
				147
				148
				149
				150
				151
				152
				153
				154
				155
				156
				157
				158
				159
				160
				161
				162
				163
				164
				165
				166
				167
				168
				169
				170
				171
				172
				173
				174
				175
				176
				177
				178
				179
				180
				181
				182
				183
				184
				185
				186
				187
				188
				189
				190
				191
				192
				193
				194
				195
				196
				197
				198
				199
				200
				201
				202
				203
				204
				205
				206
				207
				208
				209
				210
				211
				212
				213
				214
				215
				216
				217
				218
				219
				220
				221
				222
				223
				224
				225
				226
				227
				228
				229
				230
				231
				232
				233
				234
				235
				236
				237
				238
				239
				240
				241
				242
				243
				244
				245
				246
				247
				248
				249
				250
				251
				252
				253
				254
				255
				256
				257
				258
				259
				260
				261
				262
				263
				264
				265
				266
				267
				268
				269
				270
				271
				272
				273
				274
				275
				276
				277
				278
				279
				280
				281
				282
				283
				284
				285
				286
				287
				288
				289
				290
				291
				292
				293
				294
				295
				296
				297
				298
				299
				300
				301
				302

## Sheet: Raten
STAMM	Datum	µset	µset	Yxs , set	µ	Yxs ist	qs	rel fehler	qs korr	qmCherry	qAcetat	Y, SP (g/µg)	J(p/sh)	rel Fehler					qs	Mittelwerte	Standardabweichung
hd, mTA	7.12.17	0.4	0.4	0.25	0.430529	0.26908	1.72211	0.0305287	1.6	37.1923		0.046303	9.29808	-0.0305287					1.6	0.430529	0.0104084		0.329627
	11.1.18	0.3	0.3	0.25	0.332264	0.276887	1.32906	0.0322642	1.2	37.8881	69.6471	0.0350784	9.47203	-0.0322642					1.2	0.325527	0.00655381		6.06415	8.33169
	6.12.17	0.25	0.2	0.25	0.277185	0.277185	1.10874	0.0271847	1	50.6122		0.0219066	12.653	-0.0271847					1	0.265529	0.00943527		2.85564
C	24.1.18	0.25	0.2	0.25	0.253989	0.253989	1.01596	0.00398929	1	96.5567		0.0105219	24.1392	-0.00398929					0.4	0.110959	0.0151747
A	24.1.18	0.25	0.2	0.25	0.258873	0.258873	1.03549	0.00887276	1	140.597		0.00736493	35.1494	-0.00887276					0.6	0.150513	0.0149692
	24.1.18	0.25	0.2	0.25	0.272069	0.272069	1.08828	0.0220691	1	34.3347		0.0316961	8.58368	-0.0220691						0.322159	0.00551265
	21.11.17	0.1	0.1	0.25	0.0957838	0.23946	0.397253	-0.00421619	0.4	22.8027		0.0174213		0.00421619						ni		0	0	0	0
	7.2.18	0.15	0.1	0.25	0.138845	0.231408	0.55538	-0.0111551	0.6	13.9154		0.0399112		0.0111551					0.8	0.232348	0.00827015	1	0.35	1	0.25
		0.15	0.15	0.25	0.171645		0.686578	0.0216445	0.6	17.5896		0.0390331		-0.0216445						wild		1.8	0.63		0.45
		0.3	0.3	0.25	0.327672		1.31069	0.0276716	1.2	100.456		0.0130474		-0.0276716
		0.15	0.15	0.25	0.14105		0.564201	-0.0089497	0.6	13.6435		0.0413532		0.0089497					0.857143	0.290785	0.010224
		0.1	0.1	0.25	0.126133		0.504533	0.0261332	0.4	11.6467		0.0433199		-0.0261332					0.285714	0.109269	0.018523
		0.3	0.4	0.25	0.316646		1.26658	0.0166462	1.2	96.3946		0.0131396		-0.0166462					1	0.358298	0.014988
								0	#DIV/0!					0					1.14286	0.407782	0.0091231
hd, ni								0	#DIV/0!					0					0.428571	0.164696	0.0147258
A*	24.1.18	0.2		0.25	0.240618	0.300773	0.962472	0.0406181	0.8					-0.0406181
C*	24.1.18	0.2	0.2	0.25	0.224078	0.280097	0.896311	0.0240778	0.8					-0.0240778
								0	#DIV/0!		qAcetat	end acetat		0
wild	5.10.17	0.4	0.4	0.35	0.422507	0.369694	1.20716	0.0225074	1.14286		65.344	158		-0.0225074
	27.10.17	0.3	0.3	0.35	0.290785	0.339249	0.830813	-0.00921533	0.857143			103		0.00921533
	11.10.2017	0.1	0.1	0.35	0.109269	0.382441	0.312197	0.0092688	0.285714					-0.0092688
	27.10.17	0.35	0.35	0.35	0.358298	0.358298	1.02371	0.00829774	1			74		-0.00829774								mcherry max
	9.11.2017	0.4	0.5	0.35	0.393056	0.343924	1.12302	-0.00694409	1.14286					0.00694409
	11.1.2018	0.15	0.2	0.35	0.164696	0.38429	0.470559	0.0146957	0.428571		104.459	310		-0.0146957							mcherry			intercept	qs	Y	Y angennähert
								0	#DIV/0!					#DIV/0!			0.272069	1.08828	1.10874	0.277185	50.6122			0.28855	1	0.28855	0.290825
								0									0.258873	1.03549	1.01596	0.253989	96.5567						0.002275
																	0.253989	1.01596	1.03549	0.258873	140.597
																	0.277185	1.10874	1.08828	0.272069	34.3347
																				0.332264	37.8881			0.35172	1.2	0.2931
																				0.327672	100.456
																				0.316646	96.3946

## Sheet: 5.10 µ0,4
Stamm	µ	Glucose , M	Anmerkungen					Probe	Zeit, h	Verdünnung	OD			OD korr.			ln OD			Mittelwert OD	Standardabweichung	BTM	LN(BTM)	µ(t)	µ		Sollwerte	Probe	Zeit, h	BTM soll	ln btm	µ soll
HMS174(DE3)	0.4	0.4	24*24*20/12				0	10:05:00	0	1	0.086	0.078	0.078	0.044	0.036	0.036	-3.12357	-3.32424	-3.32424	0.0386667	0.0046188	0.0346995	-3.36103	0.455896	0.422507		0	10:05:00	0	0.05	-2.99573	0.4
VK:	Bioreaktor VK von Jan in M9 +Glucose , 5ml OD3 über Nacht						1	11:05:00	1	1	0.103	0.103	0.103	0.061	0.061	0.061	-2.79688	-2.79688	-2.79688	0.061	0	0.0547414	-2.90514	0.647286			1	11:05:00	1	0.0745912	-2.59573
Inokulation:	9:30 , 1,6ml VK in 3x 50ml M9						2	12:20:00	2.25	1	0.163	0.188	0.186	0.121	0.146	0.144	-2.11196	-1.92415	-1.93794	0.137	0.0138924	0.122944	-2.09603	0.419852	Y		2	12:20:00	2.25	0.12298	-2.09573
Programmstart:	10:05:00	Programmende:	18:00:00				3	13:45:00	3.66667	1	0.288	0.288	0.295	0.246	0.246	0.253	-1.40242	-1.40242	-1.37437	0.248333	0.00404145	0.222854	-1.50124	0.434663	0.35		3	13:45:00	3.66667	0.216738	-1.52907
Korrelationsfaktor OD/BTM	?						4	15:05:00	5	10	0.083	0.09	0.086	0.41	0.48	0.44	-0.891598	-0.733969	-0.820981	0.443333	0.0351188	0.397847	-0.921687	0.448941	qs		4	15:05:00	5	0.369453	-0.995732
OD Medium							5	16:25:00	6.33333	10	0.119	0.123	0.126	0.77	0.81	0.84	-0.261365	-0.210721	-0.174353	0.806667	0.0351188	0.723903	-0.323098	0.394385	1.20716		5	16:25:00	6.33333	0.629771	-0.462399
unverd.	0.042						6	17:25:00	7.33333	10	0.159	0.163	0.163	1.17	1.21	1.21	0.157004	0.19062	0.19062	1.19667	0.023094	1.07389	0.0712863	0.34554			6	17:25:00	7.33333	0.939508	-0.0623989
1:5							7	18:05:00	8	10	0.182	0.198	0.198	1.4	1.56	1.56	0.336472	0.444686	0.444686	1.50667	0.092376	1.35208	0.301646	#DIV/0!			7	18:05:00	8	1.22663	0.204268
1:10
sample	ret. Time		peakfläche					mittelwerte peaks	ret time
	1.1
1	13.7959	BV	81649.2	2575.75	0.508069	14.3077	1	81665.9	13.7959		0	peak bei 25	peak bei 28		Methode_HL_alte_Säule
2	17.8884	VB	6469386	50852.3	1.82119	22.6374	1	5.98294e+06	17.8884		1	5801.18	12182.5
3	24.7104	BV	6850.97	142.876	0.714948	25.5397	1	5801.18	24.7104		2.25	4282.38			Glucose
4	26.1138	VB	6817.2	114.139	0.800502	27.8144	1	6234.96	26.1138		3.66667	5617.21			b, [L g-1]	610722	5168,62	a, [-]
	1.2						2	78826.3	13.5916		5	5758.06			t, [min]	25,66	0,09	delta_t, [min]
1	13.5711	BV	81682.5	2648.75	0.506662	14.0863	2	5.82499e+06	17.5925		6.33333	5455.93	25727.9
2	17.4268	VB	5.49649e+06	44754.5	1.76116	22.4106	2	4282.38	25.7037		7.33333	5131.93	30333		Fructose
3	24.3541	BV	4751.4	103.273	0.666364	25.1606	2	12182.5	29.2205		8	12303.7	35822.4		b, [L g-1]	549902,01	372,04	a, [-]
4	25.7606	VB	5652.72	103.781	0.721861	27.4409	3	77405.5	13.6044						t, [min]	27,60	0,14	delta_t, [min]
5	38.0891	BB	16137.3	174.502	1.18257	40.952	3	5729867	17.4455			GLUCOSE	ACETAT
	2.1						3	5617.21	25.8186			9.4989	53.71		Galactose
1	13.5916	BV	79212.8	2639.42	0.488378	14.0992	4	79131.7	13.5079			7.012	0		b, [L g-1]	585839,47	4899,01	a, [-]
2	17.5925	VB	6.3823e+06	52766.3	1.76538	22.3377	4	5.69321e+06	17.4894			9.19765	0		t, [min]	27,05	0,20	delta_t, [min]
3	25.7037	BB	5409.56	100.284	0.758933	27.4292	4	5758.06	25.6466			9.42828	0
4	29.2205	BB	19217.5	130.442	1.83977	32.472	5	75321.9	13.4133			8.93357	113.429		Mannose
	2.2						5	5.66355e+06	17.1903			8.40306	133.732		b, [L g-1]	722178,84	10559,61	a, [-]
1	13.4593	BV	80269.3	2656.31	0.490791	13.9761	5	5455.93	25.486			20.1461	157.934		t, [min]	26,88	0,19	delta_t, [min]
2	17.3025	VB	5496089	45700.1	1.74005	22.1856	5	25727.9	28.9785
3	24.1987	BV	2931.3	71.3826	0.539569	24.9294	6	73124.9	13.2527				q Acetat		Sorbitol
4	25.5863	VB	5147.42	99.1626	0.709287	27.0377	6	5.68709e+06	17.1647				65.344		b, [L g-1]	541018,16	24906,72	a, [-]
5	37.9343	BB	22170.2	189.947	1.38763	41.2266	6	5131.93	25						t, [min]	28,16	0,19	delta_t, [min]
	2.3						6	30333	28.6485
1	13.423	BV	76996.7	2579.8	0.486448	13.9323	7	73957.9	13.3015						Acetat
2	17.2691	VB	5.59658e+06	46831.7	1.73982	22.1542	7	5.66298e+06	17.2197						b, [L g-1]	226819	-1985,62	a, [-]
3	25.4694	BB	4506.29	92.1933	0.613453	26.8415	7	12303.7	25						t, [min]	38,99	0,18	delta_t, [min]
	3.1						7	35822.4	28.7305
1	13.6044	BV	80974.4	2642.3	0.495773	14.1235									Formiat
2	17.4455	VV	5.41741e+06	45283.4	1.72405	18.7366									b, [L g-1]	195560,32	409,49	a, [-]
3	19.2295	VB	84141.2	1205.8	0.969632	22.47									t, [min]	34,28	0,39	delta_t, [min]
4	25.8186	BB	5548.73	99.4555	0.815061	27.7226
5	29.3666	BB	21219.4	149.562	1.76755	32.562
6	38.158	BB	22343.7	194.688	1.42534	41.4111
	3.2
1	13.4136	BV	75534.4	2532.86	0.486165	13.9172
2	17.3516	VB	6.17784e+06	51722.8	1.71317	22.0902
3	25.4598	BB	5653.7	100.424	0.760498	27.5705
4	28.8916	BB	20330	157.509	1.63544	32.0247
	3.3
1	13.4799	BV	75707.8	2508.73	0.490318	13.9888
2	17.3226	VB	5594354	46693.2	1.7434	22.209
3	25.5644	BB	5649.18	98.3195	0.79994	27.5462
	4.1
1	13.5079	BV	80642.3	2634.16	0.495407	14.0206
2	17.4894	VB	6358203	52831.8	1.74967	22.2342
3	25.6466	BB	5733.23	99.5788	0.827231	27.8693
	4.2
1	13.484	BV	78865.5	2586.55	0.493967	13.9967
2	17.2808	VV	5.38018e+06	45340.5	1.73864	18.4988
3	19.08	VB	174639	2709.57	0.90747	22.2563
4	25.5826	BB	5472.61	95.508	0.772183	27.6002
5	29.0978	BB	22467.7	180.698	1.60613	32.2155
6	37.7558	BB	19082.2	179.41	1.37048	41.4527
	4.3
1	13.4133	BV	77887.2	2563.16	0.492761	13.9208
2	17.1903	VV	5341245	45121.3	1.71801	18.3964
3	18.9845	VB	198329	3077.35	0.924698	22.2456
4	25.486	BB	6068.33	99.726	0.796319	27.62
5	28.9785	BB	30079.1	265.145	1.45312	32.0895
6	37.6138	BB	19418.7	183.953	1.31798	41.1771
	5.1
1	13.4133	BV	77887.2	2563.16	0.492761	13.9208
2	17.1903	VV	5341245	45121.3	1.71801	18.3964
3	18.9845	VB	198329	3077.35	0.924698	22.2456
4	25.486	BB	6068.33	99.726	0.796319	27.62
5	28.9785	BB	30079.1	265.145	1.45312	32.0895
6	37.6138	BB	19418.7	183.953	1.31798	41.1771
	5.2
1	13.2486	BV	72992.5	2438.65	0.487445	13.7473
2	17.0046	VV	5.41579e+06	46130.7	1.70665	18.1248
3	18.7589	VB	472298	7315.92	0.917336	24.4258
4	25.2318	BB	4843.53	88.7145	0.766566	26.7785
5	28.5927	BB	23361.2	191.88	1.58457	31.6656
	6.1
1	13.2527	BV	75086	2477.97	0.49176	13.7504
2	17.1647	VB	6233616	51973.3	1.73626	21.9102
3	28.6485	BB	23743.3	191.284	1.54318	31.7034
	6.2
1	13.2912	BV	72144.3	2380.02	0.491889	13.7898
2	17.0603	VV	5413822	45684.1	1.72817	18.1835
3	18.8298	VB	541325	8221.72	0.923667	24.5302
4	25.2973	BB	5131.93	89.2764	0.774325	27.1736
5	28.7452	BB	33627.8	324.569	1.3902	31.7763
	6.3
1	13.2912	BV	72144.3	2380.02	0.491889	13.7898
2	17.0603	VV	5413822	45684.1	1.72817	18.1835
3	18.8298	VB	541325	8221.72	0.923667	24.5302
4	25.2973	BB	5131.93	89.2764	0.774325	27.1736
5	28.7452	BB	33627.8	324.569	1.3902	31.7763
	7.1
1	13.3015	BV	74956	2454.88	0.503108	13.7976
2	17.2197	VB	6251702	51658.6	1.74887	22.0002
3	28.7305	BB	19528.3	146.167	1.61918	31.7844
	7.2
1	13.291	BV	76129.2	2466.67	0.506955	13.7927
2	17.0377	VB	5348927	44403.1	1.77693	21.9993
3	37.2219	BB	26397.9	276.854	1.25065	41.0619
	7.3
1	13.2864	BV	70788.4	2340.07	0.491167	13.7809
2	17.0531	VV	5.3883e+06	45177.2	1.7371	18.2419
3	18.8251	VB	235747	3592.07	0.929846	22.128
4	25.345	BV	12303.7	139.402	1.16795	27.6753
5	28.7087	VB	52116.4	563.056	1.26131	31.8384

## Sheet: 11.10 µ0,1
mymotor = motor(myev3,'A');				Stamm	µ	Glucose , M	Anmerkungen
mu = 0.1; % 1/h				HMS174(DE3)	0.1	0.2	24*24*20/12
factor = exp(mu*1.5/60);
resetRotation(mymotor)
tic
tt = toc;					M9		Probe	Zeit, h	Verdünnung	OD			OD korr.			ln OD			Mittelwert OD	Standardabweichung	BTM	LN(BTM)	µ(t)	µ		Sollwerte	Probe	Zeit, h	BTM soll	ln btm	µ soll
t_end = 420; % min					0.048	0	10:00:00	0	1	0.077	0.073	0.075	0.029	0.025	0.027	-3.54046	-3.68888	-3.61192	0.027	0.002	0.0242298	-3.72017	0.185586	0.109269		0	10:00:00	0	0.03	-3.50656	0.1
rotation = 0;						1	11:30:00	1.5	1	0.085	0.086	0.08	0.037	0.038	0.032	-3.29684	-3.27017	-3.44202	0.0356667	0.00321455	0.0320073	-3.44179	0.139982			1	11:30:00	1.5	0.034855	-3.35656
m_rot = zeros(floor(t_end*1.1),1);						2	13:00:00	3	1	0.092	0.096	0.088	0.044	0.048	0.04	-3.12357	-3.03655	-3.21888	0.044	0.004	0.0394856	-3.23182	0.167054	Y		2	13:00:00	3	0.0404958	-3.20656
						3	14:00:00	4	1	0.102	0.102	0.096	0.054	0.054	0.048	-2.91877	-2.91877	-3.03655	0.052	0.0034641	0.0466648	-3.06477	0.0976385	0.35		3	14:00:00	4	0.0447547	-3.10656
% plot(0:100:6000, rot(0:100:6000,mu));						4	15:00:00	5	1	0.105	0.109	0.102	0.057	0.061	0.054	-2.8647	-2.79688	-2.91877	0.0573333	0.00351188	0.0514509	-2.96713	0.115851			4	15:00:00	5	0.0494616	-3.00656
						5	16:05:00	6.08333	1	0.115	0.116	0.108	0.067	0.068	0.06	-2.70306	-2.68825	-2.81341	0.065	0.0043589	0.058331	-2.84162	0.111577	qs		5	16:05:00	6.08333	0.055121	-2.89822
mymotor.Speed = 5;						6	17:00:00	7	1	0.122	0.122	0.116	0.074	0.074	0.068	-2.60369	-2.60369	-2.68825	0.072	0.0034641	0.0646128	-2.73934	#DIV/0!	0.312197		6	17:00:00	7	0.0604126	-2.80656
i = 1;
						16:40:00	111056
figure
axis([0 (t_end+1)*60 0 rot((t_end+1)*60, mu) ]);
xlim([0 (t_end+1)*60]);
ylim([0 rot((t_end+1)*60,mu)]);
hold on
plot(gca,0, 0, 'ro', 0, 0, 'bs');
hold on
while(tt < t_end*60)
m_rot(i) = mymotor.Speed;
i = i+1;
start(mymotor);
pause(28);
stop(mymotor);
pause(2);
rotation = readRotation(mymotor);
tt = toc;
plot(gca,tt, rotation, 'ro', tt, rot(tt,mu), 'bs');
if(rotation > rot(tt,mu))
if(mymotor.Speed <= 5)
mymotor.Speed = 0;
else
mymotor.Speed = mymotor.Speed-1;
end
else
mymotor.Speed = mymotor.Speed+1;
if(mymotor.Speed >= 90)
mymotor.Speed = 90;
end
end
end
stop(mymotor);
hold off
function y = rot(tt,mu)
cs = 36; % mg/ml
cx0 = 0.03; % mg/ml
qs = 1.52; % g(s)/(g(x)*h)
WproV = 420000; % grad/ml
V0= 50; % ml
y = (cx0*qs*V0*exp(mu*(tt./3600)).*(tt./3600)*WproV/cs); % grad (tt in s)
end

## Sheet: 27.10 µ0,3 
mymotorA = motor(myev3,'A');				Stamm	µ	Glucose , M	Anmerkungen
mymotorB = motor(myev3,'B');				HMS174(DE3)	0,3	0.2	24*24*20/12
mu_A = 0.3; % h-1
mu_B = 0.35;																																			Glucose, mg/L					Acetat, mg/L
resetRotation(mymotorA)																																			wild					wild
resetRotation(mymotorB)					M9		Probe	Zeit, h	Verdünnung	OD			OD korr.			ln OD			Mittelwert OD	Standardabweichung	BTM	LN(BTM)	µ(t)	µ		Sollwerte	Probe	Zeit, h	BTM soll	ln btm	µ soll				1	2	3	mittelwert	s	1	2	3	mittelwert	s
tic					0.067	0		0	1	0.13	0.12	0.131	0.063	0.053	0.064	-2.76462	-2.93746	-2.74887	0.06	0.00608276	0.053844	-2.92166	0.287374	0.290785		0		0	0.05	-2.99573	0.3			6	32.4725		194.383	113.428	80.9552	92.7198		99.695	96.2074	3.48759
tt = toc;						1		1.5	1	0.164	0.157	0.157	0.097	0.09	0.09	-2.33304	-2.40795	-2.40795	0.0923333	0.00404145	0.0828599	-2.4906	#N/A			1		1.5	0.0784156	-2.54573				7	216.297	200.865	443.629	286.931	110.982	78.7745	69.3769	69.5388	72.5634	4.39241
t_end_A = 420; % min						2		3	1	0.209	0.19	0.241	0.142	0.123	0.174	-1.95193	-2.09557	-1.7487	0.146333	0.0257747	0.13132	-2.03012	#N/A	Y		2		3	0.12298	-2.09573				8	58.3093	25.7844	38.7818	40.9585	13.3671	86.9618	114.634	107.608	103.068	11.7443
t_end_B = 420;						3		4.8	5	0.12	0.114	0.106	0.265	0.235	0.195	-1.32803	-1.44817	-1.63476	0.231667	0.0351188	0.207898	-1.57071	0.327835	0.35		3		4.8	0.211035	-1.55573
rotation_A = 0;						4		6	10	0.104	0.098	0.102	0.37	0.31	0.35	-0.994252	-1.17118	-1.04982	0.343333	0.0305505	0.308107	-1.17731	0.292525			4		6	0.302482	-1.19573
m_rot_A = zeros(floor(t_end_A*1.1),1);						5		7	10	0.11	0.115	0.114	0.43	0.48	0.47	-0.84397	-0.733969	-0.755023	0.46	0.0264575	0.412804	-0.884782	0.293102	qs		5		7	0.408308	-0.895732
rotation_B = 0;						6		8	10	0.131	0.13	0.125	0.64	0.63	0.58	-0.446287	-0.462035	-0.544727	0.616667	0.0321455	0.553397	-0.59168	#DIV/0!	0.830813		6		8	0.551159	-0.595732
m_rot_B = zeros(floor(t_end_B*1.1),1);																												8.5	0.640355	-0.445732
% plot(0:100:6000, rot(0:100:6000,mu));						16:40:00	111056
																																wild
mymotorA.Speed = 5;																																	1	11.3749	BV	431964	11158.3	0.581247	11.6865										1
																																	2	14.316	MF	3282085	131307	0.416591	14.707										2
mymotorB.Speed = 5;																																	3	14.7304	MM	26183.8	1036.56	0.372605	15.9455										3
i = 1;																																	4	18.1529	MM	12076	572.962	0.351275	18.5861										4
																																	5	20.0856	BB	4344.3	167.536	0.397565	20.6232										5
figure																																	6	21.8339	BV	6911.33	129.187	0.727835	22.7537										6
axis([0 (t_end_A+1)*60 0 rot_A((t_end_A+1)*60, mu_A) ]);																																	7	23.2664	VV	9950.1	265.428	0.53239	23.5628										7
xlim([0 (t_end_A+1)*60]);																																	8	23.94	VB	22310.2	366.58	0.822361	25.0117										8
ylim([0 rot_A((t_end_A+1)*60,mu_A)]);																																	9	25.9293	BV	26610.5	391.781	0.904745	26.514										9
hold on																																	10	27.125	VB	29105.4	499.924	0.903875	27.8173										10
plot(gca,0, 0, 'ro', 0, 0, 'bs');
hold on																																	1	11.4401	BV	445535	11450.2	0.592201	11.7548		1	11.4192	BV	446855	11493	0.59185	11.7261		1
figure																																	2	14.3919	MF	3.21234e+06	128390	0.417004	14.8472		2	14.3504	MF	3168295	128187	0.411936	14.8238		2
axis([0 (t_end_B+1)*60 0 rot_B((t_end_B+1)*60, mu_B) ]);																																	3	15.1562	FM	135042	5825.2	0.386374	15.9689		3	15.1119	FM	125904	6034.28	0.347746	16.2259		3
xlim([0 (t_end_B+1)*60]);																																	4	18.2466	BB	6939.96	354.245	0.306322	18.6233		4	18.1933	BB	9211.24	366.454	0.371017	19.355		4
ylim([0 rot_B((t_end_B+1)*60,mu_B)]);																																	5	20.1871	BB	3579.28	118.245	0.439554	20.6916		5	20.1213	BB	3809.3	130.76	0.417636	20.7168		5
hold on																																	6	21.9363	BB	2173.06	88.437	0.381714	22.8228		6	21.8788	BB	2271.32	92.518	0.38146	22.6599		6
plot(gca,0, 0, 'go', 0, 0, 'ks');																																	7	23.3702	BV	5412.43	172.997	0.451409	23.6742		7	23.3078	BV	4572.71	155.898	0.437242	23.6016		7
hold on																																	8	24.0512	VB	19317.6	315.148	0.836095	25.1314		8	23.9893	VB	17300.9	289.98	0.825666	25.0522		8
																																	9	26.0431	BV	24878.2	370.458	0.809401	26.6534		9	26.1006	BV	20655.9	315.655	0.867128	26.5724		9
while(tt < t_end_A*60)																																	10	27.3068	VB	24704.7	430.748	0.859202	27.9377		10	27.2228	VB	20601	357.001	0.699153	27.8513
m_rot_A(i) = mymotorA.Speed;																																																	1
m_rot_B(i) = mymotorB.Speed;																																	1	11.3449	BB	193426	5104.5	0.580332	11.6697		1	11.3272	BB	183650	4680.24	0.596038	11.6174		2
i = i+1;																																	2	14.2753	BV	3242883	128968	0.345198	14.8186		2	14.2461	MF	3.24806e+06	130663	0.414305	14.6836		3
start(mymotorA);																																	3	15.0176	VV	41484	1715.91	0.351176	15.8968		3	14.6836	FM	22223.2	1451.46	0.255183	15.8656		4
start(mymotorB)																																	4	16.2018	VB	1844.23	66.2373	0.402595	16.844		4	18.0365	BB	8186.56	323.146	0.373325	19.3703		5
pause(27);																																	5	18.0932	BB	7643.88	311.159	0.373004	19.3127		5	23.7295	BB	27012.8	330.462	1.07462	24.9145		6
stop(mymotorA);																																	6	20.0221	BB	1970.66	71.2933	0.417529	20.5422		6	25.8683	BV	21132.7	318.613	0.929341	26.4257
stop(mymotorB);																																	7	23.8903	MM	21074.6	298.173	1.17798	24.8515		7	27.0569	VB	19579.7	356.463	0.796349	27.6704
pause(3);																																	8	25.9541	BV	23064.1	349.008	0.874671	26.473
rotation_A = readRotation(mymotorA);																																	9	27.0693	VB	22876.9	396.379	0.802942	27.7623
rotation_B = readRotation(mymotorB);
tt = toc;
plot(gca,tt, rotation_A, 'ro', tt, rot_A(tt,mu_A), 'bs');
plot(gca,tt, rotation_B, 'go', tt, rot_B(tt,mu_B), 'ks')
if(rotation_A > rot_A(tt,mu_A))
if(mymotorA.Speed <= 5)
mymotorA.Speed = 0;
else
mymotorA.Speed = mymotorA.Speed-1;
end
else
mymotorA.Speed = mymotorA.Speed+1;
if(mymotorA.Speed >= 80)
mymotorA.Speed = 80;
end
end
if(rotation_B > rot_B(tt,mu_B))
if(mymotorB.Speed <= 5)
mymotorB.Speed = 0;
else
mymotorB.Speed = mymotorB.Speed-1;
end
else
mymotorB.Speed = mymotorB.Speed+1;
if(mymotorB.Speed >= 80)
mymotorB.Speed = 80;
end
end
end
hold off
stop(mymotorA)
stop(mymotorB)
% Motor A Function
function Y_A = rot_A(tt,mu_A)
cs_A = 18;
cx0_A = 0.05;
Yxs_A = 0.35;
WproV_A = 414000;
V0_A= 50;
Y_A = (cx0_A*V0_A/(Yxs_A*cs_A))*(exp(mu_A*(tt./3600))-1)*WproV_A; % grad (tt in s);
end
% Motor B Function
function Y_B = rot_B(tt,mu_B)
cs_B = 18;
cx0_B = 0.05;
Yxs_B = 0.35;
WproV_B = 414000;
V0_B= 50;
Y_B = (cx0_B*V0_B/(Yxs_B*cs_B))*(exp(mu_B*(tt./3600))-1)*WproV_B; % grad (tt in s);
end
[truncated: 6 more columns]

## Sheet: 27.10 µ0,35 
mymotorA = motor(myev3,'A');				Stamm	µ	Glucose , M	Anmerkungen																										HPLC daten a. 13.12 ausgewertet, ab und zu kleine Glucose Peaks, keine Acetat peaks
mymotorB = motor(myev3,'B');				HMS174(DE3)	0.35	0.2	24*24*20/12																										acetat peak erscheint bei 7h
mu_A = 0.3; % h-1
mu_B = 0.35;
resetRotation(mymotorA)
resetRotation(mymotorB)					M9		Probe	Zeit, h	Verdünnung	OD			OD korr.			ln OD			Mittelwert OD	Standardabweichung	BTM	LN(BTM)	µ(t)	µ		Sollwerte	Probe	Zeit, h	BTM soll	ln btm	µ soll			Glucose, mg/L					Acetat, mg/L
tic					0.06	0		0	1	0.108	0.11	0.108	0.048	0.05	0.048	-3.03655	-2.99573	-3.03655	0.0486667	0.0011547	0.0436735	-3.13101	0.541634	0.358298		0	10:00:00	0	0.05	-2.99573	0.35			wild					wild
tt = toc;						1		1.5	1	0.141	0.177	0.191	0.081	0.117	0.131	-2.51331	-2.14558	-2.03256	0.109667	0.0257941	0.0984149	-2.31856	#N/A			1	11:30:00	1.5	0.0845229	-2.47073			time	1	2	3	mittelwert	s	1	2	3	mittelwert	s
t_end_A = 420; % min						2		3	1	0.261	0.248	0.252	0.201	0.188	0.192	-1.60445	-1.67131	-1.65026	0.193667	0.00665833	0.173796	-1.74987	#N/A	Y		2	13:00:00	3	0.142883	-1.94573			6	144.976	204.599	360.337	236.637	90.7924	95.9778	84.3524	89.6803	90.0035	4.75152
t_end_B = 420;						3		4.8	5	0.111	0.119	0.125	0.255	0.295	0.325	-1.36649	-1.22078	-1.12393	0.291667	0.0351188	0.261742	-1.3404	0.268993	0.35		3	14:00:00	4.8	0.268278	-1.31573			7	340.486	27.6378	120.774	162.966	131.158	75.4504	59.7212	113.381	82.8507	22.5227
rotation_A = 0;						4		6	10	0.112	0.108	0.102	0.52	0.48	0.42	-0.653926	-0.733969	-0.867501	0.473333	0.0503322	0.424769	-0.856209	0.293701			4	15:00:00	6	0.408308	-0.895732			8		167.823		167.823	0	67.1049	81.5701		74.3375	7.2326
m_rot_A = zeros(floor(t_end_A*1.1),1);						5		7	10	0.131	0.127	0.124	0.71	0.67	0.64	-0.34249	-0.400478	-0.446287	0.673333	0.0351188	0.604249	-0.503768	0.308503	qs		5	16:05:00	7	0.579417	-0.545732
rotation_B = 0;						6		8	10	0.148	0.156	0.151	0.88	0.96	0.91	-0.127833	-0.040822	-0.0943107	0.916667	0.0404145	0.822617	-0.195265	#N/A	1.02371		6	17:00:00	8	0.822232	-0.195732
m_rot_B = zeros(floor(t_end_B*1.1),1);
% plot(0:100:6000, rot(0:100:6000,mu));						16:40:00	111056
																																	1	11.4473	BV	452863	10917.6	0.622179	11.7996		1	11.3995	BV	418776	10898.8	0.586526	11.7167		1
mymotorA.Speed = 5;																																	2	12.1113	VV	508829	9709.92	0.66321	12.6983		2	12.0525	VV	552301	9703.53	0.73316	12.696		2
																																	3	14.3988	MF	3355680	132160	0.423185	14.8782		3	14.3579	MF	3345422	132733	0.420071	14.8061		3
mymotorB.Speed = 5;																																	4	15.1626	FM	92807.1	3801.16	0.406924	15.8987		4	15.1192	FM	128115	5600.3	0.381274	15.6708		4
i = 1;																																	5	16.4057	MM	7014.31	318.281	0.367302	16.6993		5	16.3364	MM	8630.85	337.379	0.426367	16.85		5
																																	6	18.2705	BB	10670.5	405.361	0.384869	19.3514		6	18.2178	BB	11535.4	469.933	0.364143	19.2621		6
figure																																	7	20.2032	BB	9706.45	410.897	0.370639	20.7618		7	20.1452	BB	6216.91	251.973	0.374253	20.7177		7
axis([0 (t_end_A+1)*60 0 rot_A((t_end_A+1)*60, mu_A) ]);																																	8	24.0626	BV	23009.3	315.99	0.970491	25.1055		8	21.8776	BV	6619.51	92.4849	0.921431	22.8938		8
xlim([0 (t_end_A+1)*60]);																																	9	26.0561	VV	28532	416.74	0.919719	26.6044		9	23.3007	VV	7420.71	212.712	0.493409	23.5777		9
ylim([0 rot_A((t_end_A+1)*60,mu_A)]);																																	10	27.2193	VB	33183.2	571.226	0.928297	27.8819		10	23.9844	VB	20514.6	362.1	0.781933	25.0171		10
hold on																																									11	25.9562	BV	25960	379.932	0.918124	26.5358		11
plot(gca,0, 0, 'ro', 0, 0, 'bs');																																	1	11.9806	BV	953766	9288.6	1.28435	12.6517		12	27.0963	VB	29959.5	516.027	0.781027	27.8099
hold on																																	2	13.0148	VV	264001	6847.75	0.536187	13.2874										1
figure																																	3	14.2615	MF	3.27433e+06	131718	0.414311	14.6884		1	11.4246	BV	403081	10713.1	0.568562	11.7169		2
axis([0 (t_end_B+1)*60 0 rot_B((t_end_B+1)*60, mu_B) ]);																																	4	15.0213	FM	208586	9752.86	0.356452	15.7715		2	12.0537	VV	585886	9505.89	0.779545	12.7906		3
xlim([0 (t_end_B+1)*60]);																																	5	16.225	BB	5020.59	261.291	0.301932	16.7783		3	14.3828	MF	3.3868e+06	134179	0.420683	14.7683		4
ylim([0 rot_B((t_end_B+1)*60,mu_B)]);																																	6	18.0906	BV	7575.02	343.864	0.334769	18.476		4	14.7683	FM	23320.8	1858.14	0.209176	15.6117		5
hold on																																	7	18.6292	VB	1646.57	75.3354	0.324115	19.292		5	16.3585	MM	3430.08	227.168	0.251655	16.9523		6
plot(gca,0, 0, 'go', 0, 0, 'ks');																																	8	20.0021	BB	7641.15	320.478	0.35593	20.5989		6	18.2311	BB	6625.25	333.46	0.318198	18.6323		7
hold on																																	9	23.1553	BV	3454.88	120.14	0.413264	23.4101		7	20.225	BB	2055.74	69.3386	0.432294	20.7087		8
																																	10	23.8419	VB	18604.3	311.12	0.809965	24.8641		8	24.027	BB	15228.9	263.569	0.777776	25.0522		9
while(tt < t_end_A*60)																																	11	25.8033	BV	19947	306.636	0.819411	26.3758		9	25.9995	BV	17750.7	275.18	0.769849	26.5772		10
m_rot_A(i) = mymotorA.Speed;																																	12	27.0352	VB	16845.3	298.398	0.840057	27.6488		10	27.2519	VB	13379.3	237.369	0.709432	27.8612
m_rot_B(i) = mymotorB.Speed;
i = i+1;																																	1	14.3771	MF	3.35637e+06	133553	0.418855	14.707		1	11.3774	BB	181452	4799.73	0.579298	11.6958
start(mymotorA);																																	2	14.707	FM	22948.5	2753.02	0.138929	15.8286		2	14.3196	BV	3.34765e+06	132936	0.354276	14.7856
start(mymotorB)																																	3	16.3484	MM	7507.71	330.221	0.378924	16.6933		3	15.0768	VV	106337	4401.12	0.359643	15.93
pause(27);																																	4	18.2885	MM	10864.4	375.652	0.482026	18.6562		4	16.2938	VB	9117.88	340.251	0.39904	17.5685
stop(mymotorA);																																	5	24.0119	BB	16813.4	271.065	0.810052	25.0576		5	18.1657	BB	9560.04	395.236	0.359957	19.1822
stop(mymotorB);																																	6	25.939	BV	20841.7	318.465	0.841279	26.5581		6	20.0895	MM	5593.76	192.84	0.483455	20.5891
pause(3);																																	7	27.2338	VB	17399.7	301.674	0.819786	27.836		7	23.2405	BV	4115.59	132.664	0.439693	23.509
rotation_A = readRotation(mymotorA);																																									8	23.9388	VB	19917.5	336.815	0.793592	24.9649
rotation_B = readRotation(mymotorB);																																									9	25.8815	BV	23414	350.864	0.804464	26.5009
																																									10	27.0964	VB	21223.1	369.668	0.79076	27.782
tt = toc;
plot(gca,tt, rotation_A, 'ro', tt, rot_A(tt,mu_A), 'bs');
plot(gca,tt, rotation_B, 'go', tt, rot_B(tt,mu_B), 'ks')
if(rotation_A > rot_A(tt,mu_A))
if(mymotorA.Speed <= 5)
mymotorA.Speed = 0;
else
mymotorA.Speed = mymotorA.Speed-1;
end
else
mymotorA.Speed = mymotorA.Speed+1;
if(mymotorA.Speed >= 80)
mymotorA.Speed = 80;
end
end
if(rotation_B > rot_B(tt,mu_B))
if(mymotorB.Speed <= 5)
mymotorB.Speed = 0;
else
mymotorB.Speed = mymotorB.Speed-1;
end
else
mymotorB.Speed = mymotorB.Speed+1;
if(mymotorB.Speed >= 80)
mymotorB.Speed = 80;
end
end
end
hold off
stop(mymotorA)
stop(mymotorB)
% Motor A Function
function Y_A = rot_A(tt,mu_A)
cs_A = 18;
cx0_A = 0.05;
Yxs_A = 0.35;
WproV_A = 414000;
V0_A= 50;
Y_A = (cx0_A*V0_A/(Yxs_A*cs_A))*(exp(mu_A*(tt./3600))-1)*WproV_A; % grad (tt in s);
end
% Motor B Function
function Y_B = rot_B(tt,mu_B)
cs_B = 18;
cx0_B = 0.05;
Yxs_B = 0.35;
WproV_B = 414000;
V0_B= 50;
Y_B = (cx0_B*V0_B/(Yxs_B*cs_B))*(exp(mu_B*(tt./3600))-1)*WproV_B; % grad (tt in s);
end
[truncated: 6 more columns]

## Sheet: 9.11 µ0,5 
mymotorA = motor(myev3,'A');				Stamm	µ	Glucose , M	Anmerkungen
mymotorB = motor(myev3,'B');				HMS174(DE3)	0.1	0.2	Vorkultur schlecht gewachsen
mu_A = 0.3; % h-1
mu_B = 0.35;
resetRotation(mymotorA)
resetRotation(mymotorB)					M9		Probe	Zeit, h	Verdünnung	OD			OD korr.			ln OD			Mittelwert OD	Standardabweichung	BTM	LN(BTM)	µ(t)	µ		Sollwerte	Probe	Zeit, h	BTM soll	ln btm	µ soll
tic					0	0		0	1	0.059	0.087	0.077	0.059	0.087	0.077	-2.83022	-2.44185	-2.56395	0.0743333	0.0141892	0.0667067	-2.70745	-0.255383	0.393056		0	10:00:00	0	0.05	-2.99573	0.35
tt = toc;						1		1.3	1	0.047	0.058	0.055	0.047	0.058	0.055	-3.05761	-2.84731	-2.90042	0.0533333	0.00568624	0.0478613	-3.03945	#N/A			1	11:30:00	1.5	0.0845229	-2.47073
t_end_A = 420; % min						2		2.5	1	0.069	0.091	0.071	0.069	0.091	0.071	-2.67365	-2.3969	-2.64508	0.077	0.0121655	0.0690998	-2.6722	#N/A	Y		2	13:00:00	3	0.142883	-1.94573
t_end_B = 420;						3		4.8	1	0.242	0.212	0.199	0.242	0.212	0.199	-1.41882	-1.55117	-1.61445	0.217667	0.022053	0.195334	-1.63304	0.0811527	0.35		3	14:00:00	4.8	0.268278	-1.31573
rotation_A = 0;						4		6	1	0.236	0.289	0.262	0.236	0.289	0.262	-1.44392	-1.24133	-1.33941	0.262333	0.0265016	0.235418	-1.44639	0.528557			4	15:00:00	6	0.408308	-0.895732
m_rot_A = zeros(floor(t_end_A*1.1),1);						5		7	1	0.375	0.589	0.52	0.375	0.589	0.52	-0.980829	-0.529329	-0.653926	0.494667	0.109226	0.443914	-0.812125	#NUM!	qs		5	16:05:00	7	0.579417	-0.545732
rotation_B = 0;						6			1				0	0	0	#NUM!	#NUM!	#NUM!	0	0	0	#NUM!	#N/A	1.12302		6	17:00:00	8	0.822232	-0.195732
m_rot_B = zeros(floor(t_end_B*1.1),1);
% plot(0:100:6000, rot(0:100:6000,mu));						16:40:00	111056
mymotorA.Speed = 5;
mymotorB.Speed = 5;
i = 1;
figure
axis([0 (t_end_A+1)*60 0 rot_A((t_end_A+1)*60, mu_A) ]);
xlim([0 (t_end_A+1)*60]);
ylim([0 rot_A((t_end_A+1)*60,mu_A)]);
hold on
plot(gca,0, 0, 'ro', 0, 0, 'bs');
hold on
figure
axis([0 (t_end_B+1)*60 0 rot_B((t_end_B+1)*60, mu_B) ]);
xlim([0 (t_end_B+1)*60]);
ylim([0 rot_B((t_end_B+1)*60,mu_B)]);
hold on
plot(gca,0, 0, 'go', 0, 0, 'ks');
hold on
while(tt < t_end_A*60)
m_rot_A(i) = mymotorA.Speed;
m_rot_B(i) = mymotorB.Speed;
i = i+1;
start(mymotorA);
start(mymotorB)
pause(27);
stop(mymotorA);
stop(mymotorB);
pause(3);
rotation_A = readRotation(mymotorA);
rotation_B = readRotation(mymotorB);
tt = toc;
plot(gca,tt, rotation_A, 'ro', tt, rot_A(tt,mu_A), 'bs');
plot(gca,tt, rotation_B, 'go', tt, rot_B(tt,mu_B), 'ks')
if(rotation_A > rot_A(tt,mu_A))
if(mymotorA.Speed <= 5)
mymotorA.Speed = 0;
else
mymotorA.Speed = mymotorA.Speed-1;
end
else
mymotorA.Speed = mymotorA.Speed+1;
if(mymotorA.Speed >= 80)
mymotorA.Speed = 80;
end
end
if(rotation_B > rot_B(tt,mu_B))
if(mymotorB.Speed <= 5)
mymotorB.Speed = 0;
else
mymotorB.Speed = mymotorB.Speed-1;
end
else
mymotorB.Speed = mymotorB.Speed+1;
if(mymotorB.Speed >= 80)
mymotorB.Speed = 80;
end
end
end
hold off
stop(mymotorA)
stop(mymotorB)
% Motor A Function
function Y_A = rot_A(tt,mu_A)
cs_A = 18;
cx0_A = 0.05;
Yxs_A = 0.35;
WproV_A = 414000;
V0_A= 50;
Y_A = (cx0_A*V0_A/(Yxs_A*cs_A))*(exp(mu_A*(tt./3600))-1)*WproV_A; % grad (tt in s);
end
% Motor B Function
function Y_B = rot_B(tt,mu_B)
cs_B = 18;
cx0_B = 0.05;
Yxs_B = 0.35;
WproV_B = 414000;
V0_B= 50;
Y_B = (cx0_B*V0_B/(Yxs_B*cs_B))*(exp(mu_B*(tt./3600))-1)*WproV_B; % grad (tt in s);
end

## Sheet: 9.11 µ0,5 hd
mymotorA = motor(myev3,'A');				Stamm	µ	Glucose , M	Anmerkungen
mymotorB = motor(myev3,'B');				HMS174(DE3)	0.1	0.2	Vorkultur schlecht gewachsen
mu_A = 0.3; % h-1
mu_B = 0.35;
resetRotation(mymotorA)
resetRotation(mymotorB)					M9		Probe	Zeit, h	Verdünnung	OD			OD korr.			ln OD			Mittelwert OD	Standardabweichung	BTM	LN(BTM)	µ(t)	µ		Sollwerte	Probe	Zeit, h	BTM soll	ln btm	µ soll
tic					0	0		0	1	0.072	0.096	0.075	0.072	0.096	0.075	-2.63109	-2.34341	-2.59027	0.081	0.0130767	0.0726894	-2.62156	-0.13653	0.00991689		0	10:00:00	0	0.05	-2.99573	0.35
tt = toc;						1		1.5	1	0.0556	0.098	0.1	0	0.098	0.1	#NUM!	-2.32279	-2.30259	0.066	0.0571664	0.0592284	-2.82635	#N/A			1	11:30:00	1.5	0.0845229	-2.47073
t_end_A = 420; % min						2		2.5	1	0.068	0.059	0.1	0.068	0.059	0.1	-2.68825	-2.83022	-2.30259	0.0756667	0.0215484	0.0679033	-2.68967	#N/A			2	13:00:00	3	0.142883	-1.94573
t_end_B = 420;						3		5	1	0.0765	0.081	0.092	0.0765	0.081	0.092	-2.57046	-2.51331	-2.38597	0.0831667	0.00797392	0.0746338	-2.59516	0.0763872			3	14:00:00	4.8	0.268278	-1.31573
rotation_A = 0;						4		6	1	0.108	0.1	0.094	0.108	0.1	0.094	-2.22562	-2.30259	-2.36446	0.100667	0.00702377	0.0903383	-2.40419	0.329828			4	15:00:00	6	0.408308	-0.895732
m_rot_A = zeros(floor(t_end_A*1.1),1);						5		7	1	0.129	0.135	0.156	0.129	0.135	0.156	-2.04794	-2.00248	-1.8579	0.14	0.0141774	0.125636	-2.07437	#NUM!			5	16:05:00	7	0.579417	-0.545732
rotation_B = 0;						6		8	1				0	0	0	#NUM!	#NUM!	#NUM!	0	0	0	#NUM!	#N/A			6	17:00:00	8	0.822232	-0.195732
m_rot_B = zeros(floor(t_end_B*1.1),1);
% plot(0:100:6000, rot(0:100:6000,mu));						16:40:00	111056
																				fluoreszenz
mymotorA.Speed = 5;																				186	209	199
																				492	526	496
mymotorB.Speed = 5;																				1030	1120	1130
i = 1;																				1230	1370	1440
																				1540	1770	1410
figure
axis([0 (t_end_A+1)*60 0 rot_A((t_end_A+1)*60, mu_A) ]);
xlim([0 (t_end_A+1)*60]);
ylim([0 rot_A((t_end_A+1)*60,mu_A)]);
hold on
plot(gca,0, 0, 'ro', 0, 0, 'bs');
hold on
figure
axis([0 (t_end_B+1)*60 0 rot_B((t_end_B+1)*60, mu_B) ]);
xlim([0 (t_end_B+1)*60]);
ylim([0 rot_B((t_end_B+1)*60,mu_B)]);
hold on
plot(gca,0, 0, 'go', 0, 0, 'ks');
hold on
while(tt < t_end_A*60)
m_rot_A(i) = mymotorA.Speed;
m_rot_B(i) = mymotorB.Speed;
i = i+1;
start(mymotorA);
start(mymotorB)
pause(27);
stop(mymotorA);
stop(mymotorB);
pause(3);
rotation_A = readRotation(mymotorA);
rotation_B = readRotation(mymotorB);
tt = toc;
plot(gca,tt, rotation_A, 'ro', tt, rot_A(tt,mu_A), 'bs');
plot(gca,tt, rotation_B, 'go', tt, rot_B(tt,mu_B), 'ks')
if(rotation_A > rot_A(tt,mu_A))
if(mymotorA.Speed <= 5)
mymotorA.Speed = 0;
else
mymotorA.Speed = mymotorA.Speed-1;
end
else
mymotorA.Speed = mymotorA.Speed+1;
if(mymotorA.Speed >= 80)
mymotorA.Speed = 80;
end
end
if(rotation_B > rot_B(tt,mu_B))
if(mymotorB.Speed <= 5)
mymotorB.Speed = 0;
else
mymotorB.Speed = mymotorB.Speed-1;
end
else
mymotorB.Speed = mymotorB.Speed+1;
if(mymotorB.Speed >= 80)
mymotorB.Speed = 80;
end
end
end
hold off
stop(mymotorA)
stop(mymotorB)
% Motor A Function
function Y_A = rot_A(tt,mu_A)
cs_A = 18;
cx0_A = 0.05;
Yxs_A = 0.35;
WproV_A = 414000;
V0_A= 50;
Y_A = (cx0_A*V0_A/(Yxs_A*cs_A))*(exp(mu_A*(tt./3600))-1)*WproV_A; % grad (tt in s);
end
% Motor B Function
function Y_B = rot_B(tt,mu_B)
cs_B = 18;
cx0_B = 0.05;
Yxs_B = 0.35;
WproV_B = 414000;
V0_B= 50;
Y_B = (cx0_B*V0_B/(Yxs_B*cs_B))*(exp(mu_B*(tt./3600))-1)*WproV_B; % grad (tt in s);
end

## Sheet: 21.11 µ0,2
				Stamm	µ	Glucose , M	Anmerkungen
				HMS174(DE3)	0.1	0.2	Vorkultur schlecht gewachsen
					M9		Probe	Zeit, h	Verdünnung	OD			OD korr.			ln OD			Mittelwert OD	Standardabweichung	BTM	LN(BTM)	µ(t)	µ		Sollwerte	Probe	Zeit, h	BTM soll	ln btm	µ soll
					0.04	0		0	1	0.072	0.065	0.067	0.032	0.025	0.027	-3.44202	-3.68888	-3.61192	0.028	0.00360555	0.0251272	-3.6838	-0.0529343	0.274907		0	10:00:00	0	0.05	-2.99573	0.05
						1		1.4	1	0.075	0.06	0.063	0.035	0.02	0.023	-3.35241	-3.91202	-3.77226	0.026	0.00793725	0.0233324	-3.75791	#N/A			1	11:30:00	1.5	0.0538942	-2.92073
						2		2.6	1	0.072	0.16	0.062	0.032	0.12	0.022	-3.44202	-2.12026	-3.81671	0.058	0.0539259	0.0520492	-2.95557	#N/A			2	13:00:00	3	0.0580917	-2.84573
						3		4.4	1	0.091	0.152	0.102	0.051	0.112	0.062	-2.97593	-2.18926	-2.78062	0.075	0.0325115	0.067305	-2.69852	0.386315			3	14:00:00	4.8	0.0635625	-2.75573
						4		6	1	0.201	0.172	0.198	0.161	0.132	0.158	-1.82635	-2.02495	-1.84516	0.150333	0.0159478	0.134909	-2.00315	0.16259			4	15:00:00	6	0.0674929	-2.69573
						5		7.3	1	0.253	0.224	0.228	0.213	0.184	0.188	-1.54646	-1.69282	-1.67131	0.195	0.0157162	0.174993	-1.74301	#DIV/0!			5	16:05:00	7	0.0709534	-2.64573
						6			1																	6	17:00:00	8	0.0745912	-2.59573
						16:40:00	111056

[truncated: 7 more sheets: 21.11 µ0,1 hd, 6.12 µ0,2 hd, 7.12 µ0,4 hd, 11.1 µ0,3 hd, 11.1 µ0,3 wild, 24.1 µ0,2 hd ni,i, 7.2.2018]
